# Supplementary material for: Comparative Transcriptomics of H. pylori Strains AM5, SS1 and Their hpyAVIBM Deletion Mutants: Possible Roles of Cytosine Methylation
Source: PLoS One. 2012 Aug 3;7(8):e42303. doi: 10.1371/journal.pone.0042303 (PMC3411764; doi:10.1371/journal.pone.0042303)
Supplement: Table S2 — Microarray analysis of H. pylori wild type vs hpyAVIBM deletion mutant of strains AM5 and SS1. (XLS) [file pone.0042303.s007.xls]

## Sheet: Sheet1
Table S2: Microarray analysis of H. pylori wild type vs hpyAVIBM deletion mutant of strains AM5 and SS1
ProbeName	FOLD CHANGE	P-value	FOLD CHANGE	P Value
	AM5		SS1
ackA	1.0646	0.00196316	0.332233	1.35418
acpS	0.160717	0.104439	-1.76045	0.0108883
adk	-1.12878	0.0468237	0.375024	1.51528e-05
alaS	3.01292	4.71182e-05	5.34852	0.000199118
algC	-2.20769	1.22094e-05	-0.366878	0.00416375				Transcripts show similar or no change between strains AM5 and SS1
amiE	-1.11618	0.000647009	3.77606	3.91436e-08
amiF	2.597	1.24307e-08	5.3394	1.96959e-06
argS	-0.871882	0.00013251	-1.76744	0.879834
aroB	0.637607	0.00126563	-0.424284	0.880687
aroE	1.00666	2.23771e-05	-0.175431	0.0632916
aroK	0.281628	0.620161	-1.17693	0.0911409
aspA	-1.34802	0.0002381	1.65633	3.57311e-07
aspS	1.06643	0.00356907	0.992975	0.00762601
atpC	-0.741263	0.000264101	0.2348	0.0383486
carB	0.801404	0.0212953	1.25951	0.00184221
clpP	-1.24889	1.31576e-05	-0.622592	0.113639
clpX	-1.24521	0.00157515	-0.574576	1.30893
coaD	0.142122	0.472629	-1.35475	0.00101664
coaE	0.14038	0.491325	-0.161732	0.193315
cysS	0.919596	0.0523524	-0.827234	0.000647485
dapA	-0.355514	0.111197	-1.95901	0.00372145
dapF	-1.05257	3.87658e-05	-0.916706	0.00377081
dcd	-1.10922	0.00131003	-1.91659	2.14467e-05
ddl	0.599446	0.00120424	-1.6499	0.00291275
def	-0.911951	0.000293399	-1.88637	0.000564373
dnaA	1.7694	8.93491e-05	2.0346	0.00217717
dnaE	0.814324	0.00300688	4.21375	2.4347e-05
dnaG	2.0215	0.00105744	1.25439	0.00502975
dnaK	4.93436	6.06679e-09	5.83259	5.77471e-07
dut	0.0111861	0.31494	0.410909	0.0676696
engA	0.155813	0.397518	0.528607	0.0165169
eno	-0.851329	0.0102146	-0.465952	0.644982
era	0.443912	0.0691598	-0.110953	0.594972
fabG	-0.85595	0.000298402	-3.08294	0.000113073
fabZ	0.33777	0.00286606	0.172331	0.0268572
fbcH	-1.20938	0.000937111	-0.99546	0.00410917
flgA	0.238132	0.236132	-0.55647	0.00534039
flgB	-0.631673	0.105341	-2.71777	0.000113413
flgC	0.432748	0.0691713	-1.61819	0.00716357
flgD	-0.946715	0.000192751	-0.672098	5.0023e-06
flgE	-1.89578	6.79634e-11	-3.55451	5.72956e-12
flgG	-0.0361991	0.597971	-1.65605	0.000107969
flgH	0.183997	0.208278	-1.45321	0.0556277
flgI	-0.550591	0.119477	-0.836607	0.00012376
flgK	-1.04088	0.0146354	-1.04968	0.489329
flgL	-0.738266	0.00688078	-2.2175	0.000761131
flhA	0.371172	0.00742254	0.00795007	0.388361
flhB	1.794	0.000108926	1.93886	0.000160994
flhF	0.221927	0.0462201	1.17455	1.32084e-05
fliA	-0.278522	0.0607915	-1.16508	0.622325
fliD	-0.348243	0.0587541	0.00778294	0.193964
fliE	0.143885	0.334041	-0.101899	0.629095
fliF	0.56235	0.231834	-0.859161	0.0117572
fliG	-0.15978	0.340969	-0.0314777	0.332761
fliH	0.0288045	0.815378	-1.18324	0.00275274
fliI	1.6863	0.000447123	-0.0614748	0.353319
fliL	-0.408436	0.0228081	-1.37603	0.113459
fliM	0.153963	0.105989	-1.03577	0.00411095
fliP	0.853522	3.05989e-06	-0.138557	0.703674
fliQ	0.452516	0.109811	-1.01902	0.0971872
fliR	1.29823	3.4269e-05	1.50672	4.77132e-05
fliS	-0.0981522	0.0073344	-1.09315	0.0478398
fmt	1.06122	0.00408987	0.647578	0.0312513
folE	0.404351	0.178866	-0.22999	1.16776
frr	0.328363	0.0699217	-0.184345	1.09626
fumC	0.101953	0.286265	3.46576	6.49503e-05
gatA	-0.00472593	0.209391	1.69551	3.2137e-06
gatB	-0.755009	7.69197e-05	-1.14489	0.217626
gatC	0.19016	0.530712	0.166151	0.348291
gidB	1.47132	0.000175778	1.08035	0.0319683
glk	-1.5834	4.80742e-05	-0.324225	0.870681
gltA	-0.927469	9.54336e-06	1.96137	2.19601e-06
gltX	-0.528676	0.00100341	0.100596	0.0116878
glyA	-1.16477	2.14972e-05	0.148965	0.372075
glyQ	0.645552	0.00778836	-0.0304937	0.00305953
glyS	0.28278	0.263535	-0.799525	0.00585832
gmk	-1.86456	0.000359202	-4.17625	0.000435794
gpsA	0.284877	0.0178579	-1.31348	3.93214e-05
greA	-0.505917	0.0371646	-0.377766	0.613298
groEL	2.55812	1.94958e-09	6.05348	2.07889e-11
groES	4.11461	1.33883e-05	5.94604	8.32144e-07
guaA	0.978547	4.81148e-05	-0.303715	1.24797
gyrB	-1.20097	4.65812e-06	-1.50733	9.0347e-05
hemA	0.962363	0.00284887	-0.218157	0.996986
hemC	1.23479	0.0103229	0.549525	0.00197707
hemD	2.23121	2.05834e-06	3.2825	0.000129091
hemE	2.02063	0.00169383	4.63159	7.92914e-05
hemH	0.514443	0.00042363	-1.15225	0.000110498
hisS	-0.387277	0.0278672	0.338418	0.0740656
HP0003	2.15114	2.04168e-05	2.95353	2.28115e-05
HP0004	1.97806	0.000102689	0.533857	0.114473
HP0005	1.69441	2.70043e-06	1.83885	0.00134448
HP0007	-2.17849	0.000280566	-2.71042	0.00209946
HP0008	4.29297	0.0023403	6.38038	0.0914545
HP0013	0.824721	0.000382125	-0.952889	1.06936
HP0014	0.713538	0.0138795	2.75829	0.0010252
HP0015	2.09073	2.76581e-08	2.69924	1.16531e-08
HP0016	1.29828	0.000729006	1.83926	0.0109909
HP0017	2.70672	7.19685e-09	2.43077	0.0002433
HP0018	1.32945	2.64381e-05	0.563083	0.0868409
HP0019	0.0998087	0.171517	2.17447	8.21957e-10
HP0020	-0.453757	0.00121074	0.20015	1.44585e-05
HP0021	1.68966	6.58535e-05	0.510667	0.000526756
HP0022	1.64103	1.02718e-05	1.15104	0.0266171
HP0023	1.72761	0.00336103	2.42548	0.00768403
HP0024	1.62484	0.00900534	4.15386	0.0148355
HP0025	2.42122	7.53546e-09	4.44628	3.33113e-09
HP0027	-1.22311	0.00208522	1.72074	0.000361662
HP0028	-2.90329	1.63381e-07	-1.79112	0.178246
HP0029	0.873026	0.000703413	1.63473	0.000118544
HP0030	6.96261	1.28019e-13	7.61942	2.90348e-09
HP0031	-0.313713	0.00212382	1.03825	0.0071659
HP0032	0.770008	0.00526742	2.15495	0.000104915
HP0033	0.59821	0.856033	-0.132822	0.0448228
HP0034	1.84415	2.6129e-05	1.91274	0.00279283
HP0035	1.33457	1.19502e-06	0.404665	0.0975473
HP0036	3.31003	9.31294e-08	0.669055	0.0212646
HP0037	1.39848	1.72896e-06	0.569286	3.69857e-05
HP0038	1.20638	0.000656202	0.603376	3.05691e-05
HP0039m	1.19385	1.56261e-05	0.625327	0.00727123
HP0041	2.10133	5.30305e-06	3.70173	4.04621e-05
HP0042	0.704492	0.000309373	-0.76191	0.0794301
HP0043	2.72363	1.26033e-06	2.24387	0.00213052
HP0044	0.0495114	0.899707	1.07339	1.70852e-05
HP0045	0.659883	0.0739764	1.64092	0.00598536
HP0046	3.03266	2.09594e-07	2.41216	0.000172469
HP0047	-0.850171	1.6837e-06	-1.34779	2.02235e-06
HP0048	0.817819	4.14908e-05	0.363976	0.107919
HP0049	-0.216787	0.0740929	1.2941	5.50504e-05
HP0050	1.42669	0.000743733	2.06448	0.00169757
HP0051	-0.166523	0.818114	-0.913146	0.00309707
HP0052	5.59328	6.11495e-11	11.0424	7.92316e-05
HP0053	5.50882	2.70492e-11	-1.05607	3.18182e-06
HP0054	6.00497	9.14915e-12	5.46988	1.59762e-07
HP0055	-2.30107	3.71929e-06	-7.72235	3.30634e-05
HP0056	0.0369756	0.124387	3.59072	4.79946e-05
HP0057	-1.55783	1.32147e-06	-4.87978	1.79128e-06
HP0059	6.77928	5.20468e-10	6.36215	3.63724e-06
HP0060	4.70316	1.65054e-08	9.75835	1.79726e-06
HP0061	3.87065	3.04555e-11	6.8502	4.35188e-08
HP0062	3.83096	5.66217e-07	5.60328	2.47771e-05
HP0063	2.54011	3.3235e-07	4.36513	0.000199491
HP0064	3.46218	1.01757e-08	4.83063	2.21112e-06
HP0065	3.70682	9.49645e-06	7.67577	3.09841e-05
HP0066	3.81904	6.92042e-10	6.09506	7.13776e-09
HP0067	-0.537164	7.11675e-06	-0.849591	5.87924e-06
HP0068	-0.622814	0.07078	1.5733	0.00481833
HP0069	-0.60577	0.00123729	-2.2178	0.000219748
HP0071	-0.389106	0.15452	1.87843	5.02605e-07
HP0073	2.83858	4.25109e-10	6.5369	6.19589e-08
HP0075	0.180984	0.367124	-0.293189	0.827964
HP0078	2.58094	3.64642e-07	2.52133	5.82116e-05
HP0079	2.61722	2.25848e-06	1.94488	1.32483e-06
HP0080	1.49491	9.61029e-08	4.09069	5.21701e-06
HP0081	7.21068	2.38757e-06	12.2921	4.89573e-06
HP0082	-0.762351	0.000225018	-0.965709	0.106062
HP0085	0.489875	0.0819833	2.60786	0.00043616
HP0086	-0.296148	0.405079	0.348361	0.0360002
HP0087	0.615602	0.00140642	-0.153262	0.412091
HP0088	-0.241215	0.262354	1.50827	0.000546701
HP0089	0.525369	0.0760946	-0.663126	1.30983
HP0090	0.98816	1.31297e-05	0.477424	0.0486361
HP0091	4.40303	1.25218e-09	5.05684	9.64219e-06
HP0092	2.82526	8.87679e-07	1.7214	0.000235039
HP0093	-3.60575	0.00995002	1.99128	0.00436319
HP0094	-3.10289	0.000247578	1.79512	0.00602734
HP0095	0.366125	0.362153	-0.338104	1.09163
HP0096	-0.675052	0.00611042	1.12993	2.66638e-06
HP0097	-2.2264	6.70508e-05	-0.782073	0.294491
HP0098	-0.664087	0.515811	-1.93298	0.000375453
HP0099	-1.29676	7.08962e-06	-0.940198	0.0430374
HP0100	-0.264175	0.0116342	-0.544218	0.376917
HP0101	1.29475	5.58309e-05	1.09483	0.000404654
HP0102	4.63382	0.000710523	2.69227	2.47008e-05
HP0103	0.805834	0.00112528	-1.71859	0.19112
HP0104	2.29049	6.89313e-10	2.63279	2.26894e-06
HP0105	-0.558246	0.000178976	-0.275849	1.31528
HP0106	0.422668	0.0160761	0.0102503	0.430148
HP0107	1.98482	1.58365e-07	0.163315	0.272932
HP0108	0.338314	0.535292	3.84208	5.3155e-06
HP0110	4.59165	1.40388e-08	3.4135	8.22276e-07
HP0111	4.21429	3.33407e-09	2.44825	0.000871014
HP0112	0.0491927	0.342833	-1.26759	0.00060266
HP0113	1.42188	8.19391e-05	1.39144	0.00839324
HP0114	0.368933	0.308584	-0.701972	0.175212
HP0115	-0.655402	0.429057	-3.76229	0.00256597
HP0116	1.17685	0.145844	2.99485	0.00017498
HP0117	0.839854	0.0261823	1.55351	0.00330637
HP0118	0.702676	0.0332556	1.38214	3.36179e-05
HP0119	0.742689	0.00111369	0.570226	0.0891045
HP0120	1.68449	2.39239e-08	3.60881	7.69758e-06
HP0121	0.509551	0.067641	0.697323	0.00395248
HP0122	0.302934	0.355853	-0.905357	0.101575
HP0127	3.75472	0.00530435	0.48768	0.133148
HP0128	1.27145	0.000712531	1.87264	0.00205758
HP0129	-0.507734	0.00756166	-1.82677	7.91355e-06
HP0130	2.04197	4.00759e-07	1.97337	6.4195e-05
HP0131	7.23617	6.29225e-06	4.56655	0.0226169
HP0132	0.464203	0.0019139	0.669619	0.0167193
HP0133	-0.479628	0.0395238	-0.684631	0.878936
HP0134	0.170759	0.0235828	2.06744	7.70483e-06
HP0135	-0.152494	0.311356	-1.16398	0.000206509
HP0136	-0.624199	0.00469366	-1.87886	0.00119379
HP0137	0.589733	0.489582	-0.377604	9.03969e-07
HP0138	0.448187	0.026945	1.67566	2.70845e-06
HP0139	1.7221	0.137797	-1.36493	0.00354589
HP0140	-1.50514	4.2471e-07	-2.19395	0.00231552
HP0141	-0.227043	0.88113	-0.768248	0.0606845
HP0142	1.60335	7.45741e-08	1.25385	0.000423909
HP0144	-1.47079	0.00011554	0.901556	3.26949e-06
HP0145	1.91589	0.000474211	6.57517	2.0849e-05
HP0146	0.146851	6.46762e-06	3.29449	1.77405e-05
HP0147	-1.36403	0.00122995	-0.348863	0.806224
HP0148	-1.96447	6.18076e-09	-0.162493	1.0603
HP0149	-0.57188	0.0140639	-3.14389	2.2031e-05
HP0150	0.452665	0.0618278	-0.588283	0.301158
HP0151	0.616883	0.0235445	-0.108497	0.743184
HP0152	1.06131	0.00662853	1.56404	0.0123473
HP0155	-0.526339	0.314097	0.0295148	0.263054
HP0156	-0.656632	3.7554e-05	-1.32366	0.0603757
HP0158	0.190185	0.190629	-1.34457	0.0309857
HP0159	0.542287	0.0772037	0.756058	0.0033049
HP0160	1.78532	2.01919e-09	-0.690125	0.434787
HP0161	9.23202	1.59187e-06	10.245	0.00307445
HP0162	-0.462718	0.0566735	-0.705732	0.279289
HP0163	1.46327	0.0345185	-1.97543	5.20168e-05
HP0164	-0.182653	0.588055	-2.19813	7.36552e-05
HP0165	1.17013	3.29573e-05	-3.55634	1.07715e-05
HP0166	0.112085	0.00996805	-4.04078	3.12102e-07
HP0167	3.10969	1.30634e-07	3.23824	2.58149e-05
HP0168	0.797534	0.000133653	-0.0265265	0.486668
HP0169	0.42068	0.0796973	-0.718802	0.0808862
HP0170	0.686221	0.000308396	-0.279261	0.312002
HP0172	1.09645	0.000460545	1.14401	0.00170525
HP0174	1.94541	1.19078e-08	2.1289	0.000112037
HP0175	0.170946	0.00195294	3.42313	1.11802e-05
HP0176	-0.605298	0.0432344	1.42663	2.91066e-05
HP0177	-0.973371	0.000324512	-0.470268	1.10538
HP0178	0.0229917	0.0212973	-0.00674892	0.000219786
HP0179	0.430847	0.05806	-0.848512	0.124866
HP0180	1.65324	3.61669e-06	1.94794	0.000408558
HP0181	1.95426	2.52249e-06	2.31162	0.000267271
HP0184	-1.26368	3.50571e-06	-0.165236	0.51355
HP0185	0.743137	0.000610639	2.86948	2.59629e-06
HP0186	3.79559	3.74625e-09	3.1526	1.71965e-06
HP0187	3.83553	1.51127e-05	7.00301	3.70085e-06
HP0188	0.794063	0.00330333	2.64644	0.00222611
HP0189	0.860777	0.0116184	-1.57518	0.602196
HP0190	0.169559	0.127068	-1.33307	1.34671e-06
HP0192	3.16707	6.08928e-08	3.46706	7.77515e-06
HP0193	0.151055	0.514458	-1.10929	0.0275965
HP0195	0.919506	0.0112322	1.85392	0.000186682
HP0197	-0.487634	0.0551851	0.006176	0.459135
HP0198	-0.323509	0.21616	-1.71357	0.119165
HP0199	-1.65337	0.0422886	-4.03337	5.9171e-06
HP0201	-0.689707	1.45408e-05	-2.23336	6.57392e-06
HP0202	-0.257858	0.476233	-1.3566	4.18769e-05
HP0203	0.414855	0.124537	-1.43266	0.744289
HP0204	-1.03027	0.0119856	-0.630913	0.207357
HP0205	2.68069	3.21674e-08	3.73226	1.34753e-05
HP0206	3.25687	4.41386e-08	5.21519	0.000212269
HP0207	1.1371	0.00118403	2.87174	1.42858e-06
HP0209	2.47373	7.01413e-08	1.55149	0.00444337
HP0210	0.774721	0.00649238	4.8756	3.08133e-06
HP0211	2.67491	3.57232e-09	5.674	2.12708e-06
HP0212	1.59951	1.21063e-06	3.59952	3.36515e-05
HP0213	2.17562	4.61939e-07	2.87936	0.000656625
HP0214	1.54085	0.00121214	1.65888	0.000196133
HP0215	2.2399	6.52458e-06	2.84752	0.000208888
HP0216	3.39042	2.03128e-10	2.43265	2.3696e-06
HP0217	4.61782	1.49659e-09	5.69919	5.90139e-07
HP0218	-2.33303	2.21465e-07	-1.38362	0.0243672
HP0219	1.6407	1.82488e-07	0.915347	0.00103176
HP0220	2.45337	1.14469e-08	2.46256	2.81742e-05
HP0221	1.04528	7.56129e-05	1.34606	0.00383963
HP0222	-0.227968	0.412058	-1.83945	7.96791e-05
HP0223	4.24472	3.54831e-11	0.912182	0.000232206
HP0224	0.259891	0.0121898	2.5656	1.06396e-08
HP0225	7.38538	6.03531e-06	13.7632	0.00195819
HP0226	-0.747115	0.00670613	-1.37966	0.0102763
HP0227	-0.585142	0.00253278	-0.276796	1.40203
HP0228	3.72717	6.16596e-06	3.23538	6.06027e-06
HP0229	-3.3865	1.9996e-06	0.902119	0.017164
HP0230	1.01829	0.0767069	0.906589	0.0490278
HP0231	-1.77965	0.00021082	-0.296172	0.943957
HP0232	-1.40575	6.82644e-07	-1.01506	0.0112264
HP0233	-1.31426	2.66591e-06	-0.365595	0.708124
HP0234	-2.45608	1.10217e-06	-3.74399	7.8914e-06
HP0235	0.892843	0.000107052	-1.0021	0.00903063
HP0236	0.560501	0.27751	-0.077621	0.000138075
HP0238	0.519377	0.347569	-0.130517	0.787214
HP0240	1.71142	0.362202	3.63669	0.000113481
HP0241	0.526539	8.46419e-05	-2.00319	0.000400948
HP0242	0.765326	0.0559315	-1.02298	0.0494523
HP0243	0.111916	0.305728	2.51684	0.00166491
HP0244	-0.368609	0.00643352	-2.52686	0.000183257
HP0245	0.504678	0.345378	-0.797092	1.07831
HP0247	-1.67901	1.86649e-06	-2.60668	0.000196012
HP0248	-2.13149	4.70222e-07	-2.88822	1.1961e-08
HP0249	-1.28149	5.85485e-06	-2.75928	0.000145494
HP0250	-0.273572	0.663505	-1.52459	0.000194099
HP0251	2.11692	1.30248e-06	0.718202	0.00816595
HP0252	-1.34553	7.11913e-06	-1.34175	1.77424e-06
HP0253	-1.07651	0.0020026	-1.29037	0.0130224
HP0254	-1.86724	4.94326e-07	-1.82428	0.0082123
HP0255	3.18727	2.33944e-08	1.49748	0.00136414
HP0256	1.30212	0.00442072	-1.59302	0.0113587
HP0257	1.89254	1.5065e-07	2.30337	0.000321375
HP0258	1.74337	7.76173e-06	0.381796	0.087044
HP0260	1.96269	3.70943e-07	1.77229	0.00420776
HP0261	1.05411	9.97957e-06	1.55447	0.000797994
HP0262	6.26219	2.65948e-09	5.58328	4.47093e-06
HP0263	3.25777	9.3571e-07	4.27313	2.62088e-05
HP0264	0.41294	0.310851	3.73874	3.30041e-05
HP0265	0.47624	0.074552	1.55868	0.00306524
HP0266	-0.406395	8.71567e-06	-0.804513	0.707145
HP0267	-0.956508	0.069437	0.281497	0.0105487
HP0268	-1.10195	1.24122e-05	0.954553	0.0260883
HP0269	0.32387	0.585702	0.192233	0.0624126
HP0270	1.74292	0.000814968	1.42547	0.00118965
HP0271	-0.176873	0.646847	-3.53981	1.64885e-08
HP0272	1.34633	2.29715e-05	-1.17612	3.6625e-06
HP0273	1.35685	1.29906e-05	0.819047	0.000254773
HP0274	-0.463726	0.000850521	-1.90994	4.07432e-06
HP0275	-1.51928	4.94884e-06	-1.17576	0.00027403
HP0276	3.1649	1.22007e-09	5.13144	4.89587e-07
HP0277	-0.24762	0.191035	-2.13724	0.0107933
HP0278	-0.0871043	0.388437	-2.48042	3.78144e-06
HP0279	0.610186	0.0120264	-0.830235	0.149052
HP0280	-0.274366	0.0118385	-0.865634	0.916134
HP0282	1.47758	1.03586e-06	1.41208	0.000155803
HP0284	0.0799105	0.5355	-1.13644	0.00765856
HP0285	0.10109	0.447573	-0.451022	0.257906
HP0286	1.82904	4.17289e-10	1.32328	1.88182e-05
HP0287	-0.439322	0.0281519	-1.75637	0.00215557
HP0288	0.502302	0.463292	-1.3715	0.333655
HP0289	-0.255002	0.0958454	-1.40674	0.0591737
HP0290	2.14989	0.000124026	-0.173855	1.06133
HP0291	2.95128	1.89914e-07	0.820938	0.0537216
HP0292	2.20613	3.99605e-06	0.0990899	0.38621
HP0293	2.49159	1.42604e-05	1.6094	0.00214394
HP0298	0.432775	0.0769276	0.950684	0.00135924
HP0299	0.0495067	0.475472	0.464245	0.0186594
HP0300	0.954886	0.00505844	-0.0346258	0.426702
HP0301	1.0741	0.0117396	0.999114	0.0299483
HP0302	-0.25295	0.752172	0.179402	0.482481
HP0304	2.04962	9.46114e-05	1.08849	0.0239862
HP0305	-1.30973	4.35587e-05	1.74167	2.20184e-05
HP0306	0.0745966	0.000115805	0.134754	9.49972e-06
HP0307	-0.403234	0.00286795	-1.7904	0.448329
HP0308	0.556314	0.000353148	-0.852004	0.199354
HP0309	-1.60784	8.65269e-07	-0.416654	0.759778
HP0310	0.146285	0.506142	2.7667	2.16024e-08
HP0311	1.75682	2.75806e-07	5.33034	1.13192e-05
HP0312	-1.1644	0.000413242	-2.30674	1.28607e-06
HP0313	-0.195284	0.251078	-1.13083	0.00308017
HP0314	-4.73313	0.000520869	-7.92247	0.00568072
HP0315	4.38949	0.000172824	3.12214	3.85479e-07
HP0316	1.25769	0.000318828	4.16544	9.17296e-07
HP0318	-1.99493	1.61829e-08	-1.80664	0.0392145
HP0320	-2.16569	4.65873e-05	-1.65402	0.0889406
HP0322	-0.389798	0.0896629	1.95008	0.00163102
HP0323	-0.514356	0.0380105	2.61072	0.000221907
HP0324	-0.409611	0.00325176	-0.632225	0.0680766
HP0326	2.39127	1.69729e-05	2.34465	3.52808e-05
HP0327	2.59986	8.83943e-05	1.19432	0.000593635
HP0329	1.63205	8.29321e-06	1.22686	2.2475e-07
HP0330	2.57035	2.8689e-05	1.41672	0.00250043
HP0331	1.76927	8.40419e-08	0.926097	0.0229929
HP0333	1.77474	1.16902e-05	0.791837	0.0351675
HP0334	2.60954	1.89068e-06	1.42543	0.000154982
HP0335	8.39032	7.49228e-07	11.3104	9.46271e-05
HP0336	8.18056	9.78446e-16	13.4727	2.3789e-11
HP0337	2.38332	5.24743e-10	2.13812	7.6437e-07
HP0338	9.09832	7.90296e-12	8.1892	1.27368e-07
HP0339	7.8957	2.21756e-13	6.06677	4.9313e-09
HP0340	7.42795	3.58959e-10	4.33645	7.6325e-08
HP0341	2.54048	8.19862e-05	1.83387	0.0123259
HP0342	8.30298	2.07164e-10	11.1867	2.30013e-05
HP0343	7.84102	1.32923e-10	9.44252	3.87181e-10
HP0344	2.61646	0.000121256	4.39568	2.98058e-06
HP0345	4.37433	1.88664e-06	7.32737	2.11107e-05
HP0346	6.14064	5.12054e-07	7.88326	1.4002e-05
HP0347	1.57355	6.20484e-07	1.34085	0.00151789
HP0348	0.482559	0.00115736	-0.580181	0.547345
HP0349	-0.431929	0.177289	0.725994	0.00164307
HP0350	0.57971	0.0368486	-1.47322	0.038499
HP0354	0.201488	0.686792	-0.688755	1.35444
HP0355	-0.816326	5.80293e-06	-1.37591	6.77283e-08
HP0356	6.5304	6.96372e-09	8.96715	2.56253e-07
HP0357	-0.72896	0.000947279	-1.22017	1.6848e-05
HP0358	1.18477	0.000552386	2.95512	0.000207135
HP0359	2.40758	0.000122437	5.59778	0.000154739
HP0360	0.92567	0.00251649	0.597004	0.052094
HP0362	0.628306	8.65528e-05	-0.692212	0.0483216
HP0366	0.975752	0.0818927	-0.229677	0.00117409
HP0367	-1.32879	7.94911e-05	-3.21503	0.000823294
HP0368	-0.433396	0.00519049	-2.00527	0.00415815
HP0369	2.46593	3.37552e-08	1.00926	0.00927255
HP0370	-0.850493	0.0168915	-3.6777	1.27594e-08
HP0371	-0.441396	0.382629	-1.9117	1.3229e-07
HP0373	1.91998	0.000205177	1.88595	0.00122331
HP0374	1.32092	8.10596e-05	1.26894	0.00422226
HP0375	1.11948	0.00379829	2.53412	0.00169153
HP0377	-1.27627	9.27815e-06	-1.83508	0.165427
HP0378	-0.959215	7.28075e-07	-2.48366	7.25054e-07
HP0379	3.01738	0.00438324	-2.8463	1.65635e-06
HP0380	0.975427	0.00727609	4.1927	2.48321e-07
HP0381	-0.0378268	0.408675	-1.31957	0.00327325
HP0382	-0.369713	0.000192151	1.6861	0.00170047
HP0383	-0.365428	0.135307	-1.46677	0.0208116
HP0384	2.03801	0.000289755	2.53105	0.0197134
HP0385	-1.20954	0.000601042	-0.101726	0.787827
HP0386	-0.948924	3.998e-07	-0.905082	0.0117499
HP0387	2.29385	3.13716e-09	2.44371	6.19342e-05
HP0388	-1.06574	0.0107708	-1.98932	3.7398e-07
HP0389	-1.21706	0.00029714	1.9947	0.000617216
HP0390	-1.23219	0.0194812	1.87782	0.00069537
HP0391	-1.71232	0.000169561	0.179749	0.146931
HP0392	-0.64157	0.0102386	2.46218	0.00130631
HP0393	-1.39372	0.000485037	-2.22845	0.00146854
HP0394	1.78847	2.95587e-05	1.64361	0.000188872
HP0395	1.10644	0.00976725	-0.586008	1.26258
HP0396	-0.463661	0.0264526	-1.42277	0.0021283
HP0397	1.24209	0.000734164	2.28005	0.0070099
HP0398	1.10748	0.00188102	1.03492	1.41579e-05
HP0401	0.467935	0.775806	0.453919	0.0402595
HP0404	-1.4286	2.99599e-05	-0.856854	3.09093e-05
HP0405	0.420643	0.0132857	-2.13994	0.000440071
HP0406	-0.0493605	0.571563	-1.8805	1.23102e-05
HP0407	0.219396	0.0544259	1.83054	8.52571e-05
HP0408	-3.69735	1.27753e-10	1.4601	4.97744e-07
HP0410	-1.58218	0.0011751	-1.06278	0.936294
HP0412	3.06494	5.2937e-05	1.65757	0.00450353
HP0413	7.34256	5.41954e-13	9.81659	3.05425e-08
HP0414	5.82591	6.42572e-08	12.2268	9.80959e-08
HP0415	0.026268	0.262435	-1.73004	0.000558318
HP0416	0.708856	0.000449215	2.07106	6.49694e-05
HP0418	1.68497	0.000487431	0.819208	0.0378598
HP0419	-0.0305412	0.0181889	-1.21614	0.406231
HP0420	0.215158	0.378174	-0.0865149	0.0057857
HP0421	0.805687	0.0302813	-0.20989	0.389722
HP0422	0.5283	0.397605	2.8263	0.000289465
HP0423	4.29391	2.14717e-08	5.61118	3.68806e-05
HP0424	2.94629	3.49452e-05	3.62205	0.00100847
HP0425	3.86845	1.43435e-08	3.89284	1.78709e-06
HP0426	5.23588	1.18152e-06	7.33936	2.66698e-07
HP0427	5.96935	8.30256e-06	9.07973	0.00086435
HP0428	5.98227	7.77829e-10	3.79371	9.75956e-08
HP0430	7.52413	1.17161e-07	9.40316	1.78675e-05
HP0431	7.21624	6.25468e-10	8.09656	5.05087e-07
HP0432	7.60367	2.15268e-09	9.74166	2.06094e-06
HP0433	7.02289	3.94224e-14	4.65272	1.8752e-08
HP0434	6.21359	4.75725e-08	8.88942	9.87069e-07
HP0435	3.28928	3.05197e-07	8.77316	1.24952e-08
HP0436	6.6795	5.74056e-13	6.72203	1.90005e-07
HP0437	8.5047	2.61662e-10	11.0605	2.02958e-07
HP0438	6.17644	2.16481e-09	19.5683	5.82626e-11
HP0439	6.23744	2.59269e-10	7.78015	6.12758e-07
HP0440	6.09996	1.31374e-09	8.84995	9.65341e-08
HP0441	5.50487	2.17692e-07	8.09408	9.95093e-07
HP0442	6.22601	3.05311e-12	9.71003	2.36064e-09
HP0443	6.51495	3.87334e-09	6.58606	6.89948e-06
HP0444	3.39533	8.69851e-11	5.2728	1.41869e-07
HP0445	5.23236	0.000270082	8.79436	0.0013757
HP0446	6.05838	1.00533e-09	8.6686	3.92076e-07
HP0447	6.36205	1.07994e-11	7.87975	8.14801e-09
HP0448	2.47842	4.53984e-08	9.20966	1.84008e-09
HP0449	6.23937	4.43014e-09	4.89383	2.00819e-06
HP0450	5.65486	0.000195993	8.90559	0.00228381
HP0451	6.20864	1.99515e-13	4.8559	2.88126e-08
HP0452	1.98488	0.00158605	2.5873	4.73137e-05
HP0453	6.38647	2.59649e-13	5.32197	1.24153e-07
HP0454	6.94747	4.05479e-08	7.85603	2.21873e-06
HP0455	6.35328	4.79275e-11	8.6912	5.54538e-10
HP0456	5.42953	1.33878e-12	5.57459	1.96192e-09
HP0457	2.72187	2.02282e-07	8.81023	1.80694e-07
HP0458	4.88648	1.54714e-09	5.82391	5.93282e-05
HP0459	5.52904	8.85854e-10	7.92207	8.29283e-06
HP0460	6.01696	1.17103e-09	8.42805	1.15576e-06
HP0462	2.77958	3.92151e-08	4.12899	1.29173e-06
HP0463	2.16503	5.02183e-08	1.98585	0.000269109
HP0464	2.36369	6.71912e-08	3.93624	1.62009e-06
HP0465	2.10634	5.38204e-06	2.32478	0.00123883
HP0466	-0.8132	0.218828	-2.17107	0.00355068
HP0467	-0.656638	0.00825418	-0.338121	0.984181
HP0468	0.06633	0.529237	1.26325	0.000181775
HP0469	-1.14592	0.000196887	2.20666	0.000667505
HP0470	-1.13597	8.97721e-06	1.83303	0.00686848
HP0471	2.02398	8.79188e-05	1.21344	0.00698148
HP0472	-3.03023	3.71968e-06	2.55563	6.8346e-07
HP0473	2.02932	6.94414e-07	3.1209	5.43212e-05
HP0474	2.50568	3.02826e-06	3.24179	1.02824e-05
HP0475	2.04433	3.11738e-05	3.86476	0.000254243
HP0477	0.0763779	0.81771	0.939292	0.00314728
HP0478	2.53103	4.31786e-06	3.23709	0.000711764
HP0479	1.06036	0.000202259	0.351816	0.1686
HP0480	0.898401	0.461891	2.55939	0.000363798
HP0481	0.953661	1.07305e-06	-0.279987	1.00427
HP0482	0.487376	0.343041	0.118417	0.279032
HP0484	0.43321	0.0136679	-0.685287	0.944435
HP0485	-0.354215	0.067634	1.67436	0.00492874
HP0486	5.60566	4.97041e-10	7.20929	7.42778e-07
HP0487	-0.378047	0.0137339	-2.47728	1.44895e-05
HP0488	4.51062	5.73922e-14	7.40718	1.58656e-07
HP0489	3.79163	6.9247e-11	5.2225	9.30898e-08
HP0490	0.175268	0.878952	-3.12625	0.000424906
HP0492	-2.8928	1.92723e-07	-4.56061	0.00036917
HP0495	-1.8176	1.51419e-05	-3.96631	5.22071e-05
HP0496	-0.472283	0.0080154	-1.72094	0.0424774
HP0497	-1.30967	0.000288209	-2.19168	0.000105348
HP0498	-0.16056	0.690914	-2.54834	1.02088e-06
HP0499	-0.323473	0.0361727	-2.10117	0.00242953
HP0500	-1.4645	2.31113e-06	0.157732	0.116005
HP0502	-0.401238	0.0051755	0.206596	0.214994
HP0503	0.961137	0.000456854	0.567447	0.000136419
HP0504	-1.3256	0.00199627	-2.78411	0.000826026
HP0505	3.38051	4.12718e-07	4.03046	1.56627e-05
HP0506	-0.671564	0.0452518	-1.63807	9.61025e-06
HP0507	-1.77332	1.11809e-09	-3.40075	0.000128182
HP0508	1.04329	1.77671e-05	1.74958	0.00121751
HP0509	0.0714049	0.46665	0.223933	0.0715641
HP0510	-1.38219	0.00335825	-3.18595	0.000206452
HP0511	6.45398	0.00120202	10.6935	0.0104592
HP0512	-1.08493	4.55849e-07	-0.961095	0.0686258
HP0513	5.73032	1.78301e-09	8.3878	6.09515e-08
HP0515	-0.0206132	0.698303	-1.12803	0.349276
HP0518	-0.0693486	0.545566	-1.47215	0.000412964
HP0519	1.71817	0.00315186	2.10676	0.0026932
HP0520	-1.49994	5.02349e-07	-1.5203	2.29944e-05
HP0522	0.992968	0.000426922	2.069	6.98381e-06
HP0523	0.214959	0.0234207	-0.95407	0.00121287
HP0524	-0.635382	0.00632243	-2.0476	0.017784
HP0525	-0.335777	0.117118	-1.07373	0.00355852
HP0526	-0.394237	0.00132941	-0.0788393	0.86508
HP0527	-0.241448	0.0412711	-1.39196	0.493947
HP0528	0.448894	0.217715	0.530179	0.0225937
HP0529	0.0603068	0.468866	-0.7877	0.0250552
HP0530	-0.281101	0.0299717	-0.582943	0.516309
HP0531	-1.55854	5.17203e-05	-2.04463	0.00020316
HP0532	-1.70657	2.86068e-10	0.438545	0.0510666
HP0533	5.9185	7.73134e-06	8.74856	0.00196176
HP0534	0.58415	0.00300296	-0.401268	0.70239
HP0535	-1.00171	2.82425e-05	-1.12279	2.78829e-05
HP0536	1.83801	2.78041e-05	0.593897	0.0300872
HP0537	0.471443	0.00807572	-1.52923	0.0863585
HP0538	0.0614254	0.607442	-1.41041	0.0141819
HP0539	1.50451	4.54291e-07	1.04983	0.00599044
HP0540	2.06015	4.46633e-05	2.35057	0.00740402
HP0541	-0.768648	7.97888e-05	1.18087	0.00121195
HP0542	-0.934627	0.000130748	2.23079	0.000234527
HP0543	-1.10055	4.30918e-06	3.49831	0.000243714
HP0544	-0.354394	0.321953	-1.44216	9.77883e-05
HP0545	-1.04633	0.00399298	-0.850729	0.0117806
HP0546	-1.15261	0.00576475	0.165845	0.0803397
HP0547	2.26679	0.0023081	4.71754	0.000150234
HP0549	0.70857	0.0038342	0.272962	7.5192e-05
HP0552	0.037513	0.853304	-1.52253	0.0012547
HP0553	-0.208147	0.0109361	-2.17281	0.000235742
HP0554	-0.502753	0.209368	-2.49615	6.07917e-05
HP0555	0.410296	0.039523	-0.268248	1.15307
HP0556	0.367237	0.185058	-1.51796	7.38335e-06
HP0557	0.833594	0.00063199	-2.83271	7.49115e-05
HP0558	-1.01806	4.59626e-06	-2.59099	2.46661e-05
HP0559	-0.890065	8.53581e-07	-3.36701	1.33307e-07
HP0560	-1.36728	0.00672352	-4.79371	0.0739323
HP0563	0.307333	0.08982	-0.822827	0.291124
HP0564	-3.55383	3.27004e-08	-3.39309	0.000252411
HP0565	-1.05526	0.0137915	-2.10622	0.0229628
HP0567	0.292989	0.233465	-0.212373	0.00338255
HP0568	2.10066	4.28811e-05	0.473189	0.000774614
HP0569	-1.79035	6.12293e-05	-2.89263	0.000116324
HP0570	1.16653	0.0113228	5.51524	1.98825e-06
HP0571	-0.648406	0.0339607	-0.487845	0.850549
HP0572	-0.606176	0.00340474	0.861177	0.00980101
HP0573	3.2694	6.56057e-09	4.12062	6.96251e-05
HP0574	0.433763	0.190313	-0.299708	0.469992
HP0575	-0.245666	0.245589	-2.64083	0.000209916
HP0576	-0.85884	0.00021253	-0.733318	0.484477
HP0577	0.541844	0.0167498	-0.935894	0.0262169
HP0578	1.7302	2.1432e-07	1.53287	0.000263116
HP0579	2.26479	9.83888e-10	3.13665	6.3856e-07
HP0580	2.17103	0.000170981	2.58389	9.15815e-05
HP0581	1.32336	0.00127658	1.34195	0.00302325
HP0582	-0.738414	0.000611446	-2.2042	6.1195e-06
HP0583	0.897017	0.00409643	1.27321	0.0931751
HP0584	0.0919094	0.308077	-0.691411	0.0705543
HP0585	0.96311	0.0874028	0.408936	0.128358
HP0586	0.878361	8.70997e-05	1.77868	0.0164569
HP0587	2.53595	1.51939e-07	2.13233	6.0547e-06
HP0592	5.85096	8.03426e-06	6.84606	9.04244e-05
HP0593	5.94165	1.591e-10	7.3945	4.35592e-09
HP0594	1.34972	4.29659e-06	1.79052	0.000123046
HP0595	2.52871	9.84746e-09	3.40971	2.32928e-05
HP0596	-0.0513735	0.00273382	1.27569	0.010197
HP0597	0.337306	0.189195	0.801641	0.0219677
HP0598	0.444503	0.0614295	-1.4758	0.0219683
HP0599	-1.45257	4.04416e-05	0.286935	0.0183901
HP0600	1.73682	9.16114e-06	2.39209	0.00213962
HP0601	-0.402608	0.00768469	0.0588059	0.0581127
HP0602	2.01088	1.975e-08	2.5239	0.000390143
HP0603	3.79019	1.91231e-06	3.05598	0.000273293
HP0605	-0.952983	1.30576e-05	-0.997709	0.000131584
HP0606	-0.567199	0.0118734	1.09944	0.026402
HP0607	-0.623727	0.176853	-0.614453	0.270547
HP0608	-1.16095	0.000206787	-2.7782	9.19681e-06
HP0609	0.414668	0.40019	1.69061	0.000870975
HP0610	-0.83777	0.000286319	1.49204	3.21137e-05
HP0611	1.97291	5.75492e-06	3.16341	0.000106566
HP0612	2.45995	5.2871e-06	3.96951	4.96388e-06
HP0613	-0.575949	0.0368812	0.0647321	0.550447
HP0614	-0.925199	0.00307487	-1.68109	0.00660722
HP0616	0.107361	0.0636983	0.0509491	0.064147
HP0620	-0.982005	0.000374839	-0.859615	5.37434e-05
HP0621	-0.332093	0.963858	-0.825778	0.00207936
HP0622	-0.142305	0.539243	-0.2398	0.840968
HP0624	0.445308	0.0639464	0.790112	9.57031e-05
HP0626	0.260824	0.0545997	1.80448	1.97733e-07
HP0627	0.705979	0.000531871	2.09139	3.50185e-06
HP0628	0.170627	0.153647	-0.355628	1.17274
HP0629	0.458751	0.00493787	1.50178	2.7188e-05
HP0630	-1.1538	1.03312e-05	-1.44261	1.33742e-05
HP0631	1.06124	0.000445281	4.17659	7.47489e-07
HP0632	-0.201416	0.853284	2.67088	1.21285e-05
HP0633	-0.845497	3.16323e-05	1.8019	0.00176634
HP0634	-1.66372	1.37471e-08	-1.95565	0.00233525
HP0635	-0.0575247	0.346002	-0.506376	0.595002
HP0636	-0.17745	0.00305535	0.732477	0.000232914
HP0637	-3.59832	1.45419e-06	-2.96759	1.74264e-09
HP0638	1.7667	0.00071146	-0.268932	1.10146
HP0639	0.698168	0.0128559	0.16763	0.129199
HP0640	1.45351	0.000566401	0.846417	9.17394e-05
HP0641	0.0686886	0.0345173	1.5885	3.25636e-05
HP0642	-2.83642	7.86089e-08	-5.77337	2.96766e-08
HP0644	-0.294362	0.063415	-1.48099	0.000436241
HP0645	0.520446	0.0848101	-0.09308	0.768374
HP0646	-2.15881	9.57858e-08	-2.08425	0.00190514
HP0647	-1.10148	0.000405113	-1.43128	0.000567931
HP0648	-0.0562136	0.767033	-1.22136	0.00498541
HP0650	-0.844337	0.000144863	-0.505002	0.128705
HP0651	5.30346	0.00903376	-0.24171	3.03469e-07
HP0652	0.610838	0.0311977	0.116213	0.219772
HP0653	-0.447688	0.0314078	0.887406	0.000588141
HP0654	-0.441086	0.000598837	1.32348	0.00642871
HP0655	0.30495	0.858015	-0.938572	0.129668
HP0656	-1.29634	1.92281e-06	-1.97657	0.0018967
HP0657	-1.08773	0.000238186	0.401071	0.080928
HP0659	-0.0864482	0.941553	-1.27789	9.59241e-05
HP0660	1.26491	0.00303742	-0.0463345	0.642649
HP0663	2.38494	3.71903e-08	1.73066	1.96025e-05
HP0664	0.366858	0.300017	0.554605	0.0379163
HP0665	-0.836382	0.00158814	-0.22735	0.437091
HP0666	0.457155	0.0777743	-0.31498	0.885535
HP0667	2.97329	3.74015e-08	2.67232	0.000124522
HP0668	-1.09385	0.141243	-3.40915	0.00046044
HP0669	1.52332	5.21296e-05	0.396258	0.00256593
HP0670	5.87	5.00312e-09	4.12431	5.90934e-05
HP0671	-0.950086	0.000657826	-1.69787	1.67524e-06
HP0672	-1.13559	3.95181e-06	0.805229	0.0244916
HP0673	6.88896	2.6645e-09	12.5998	9.47141e-09
HP0674	6.53002	3.15403e-10	9.8089	5.48161e-06
HP0675	2.61256	3.72622e-08	2.05219	0.000200007
HP0676	2.34213	6.13771e-06	1.4447	0.000664845
HP0677	2.31633	5.67261e-07	1.53	0.00322507
HP0678	-2.30517	0.000161757	-3.81742	0.00108616
HP0679	-0.15289	1.2118e-05	1.96934	0.000277434
HP0680	-0.680332	2.70468e-06	-0.0770397	0.283365
HP0681	3.34635	5.14393e-10	5.33832	2.46712e-07
HP0682	2.151	0.000139576	5.58832	4.96033e-06
HP0683	-0.481962	0.347516	-1.55557	0.0223256
HP0686	-0.865789	0.00169012	0.479902	0.171832
HP0687	-0.415723	0.00674809	-2.50723	0.000451793
HP0688	-0.834591	0.00518103	1.59278	0.000753274
HP0689	-1.61206	0.0107016	-0.773945	6.02453e-05
HP0690	-0.218529	0.998042	1.40456	0.00411608
HP0691	-0.0727658	0.910885	1.78285	4.92498e-07
HP0692	-0.537171	4.63313e-05	0.975221	0.000233851
HP0693	-0.577434	0.15088	-1.44304	0.173645
HP0694	0.269706	0.0800148	-0.99394	0.00905066
HP0695	2.55621	2.67911e-09	7.3446	1.10926e-10
HP0696	3.63853	3.69247e-11	9.1303	2.40443e-12
HP0697	3.10663	1.47408e-07	7.52007	1.28037e-09
HP0698	-0.575295	0.0234834	-2.02791	0.0444691
HP0699	1.55489	1.43607e-06	1.331	0.00928671
HP0700	1.1277	4.36094e-06	0.321625	0.124323
HP0701	-0.978875	0.00182218	-1.07419	4.87405e-06
HP0702	1.61075	0.00112854	1.82289	0.00233842
HP0703	-0.503564	0.000191858	-0.307062	0.520082
HP0704	4.35975	2.89573e-05	6.83916	0.00164267
HP0706	-0.444681	0.0771329	-1.11607	0.000116385
HP0708	3.34858	3.04182e-05	2.89605	0.00142325
HP0709	0.525084	0.00396157	-0.16288	0.629993
HP0710	-2.24229	3.93737e-08	0.278805	0.00447645
HP0711	1.21208	0.0144656	1.38076	0.00534766
HP0712	0.68327	0.174128	0.056824	0.165367
HP0713	5.4077	0.00720523	1.71917	0.0488292
HP0714	-1.25187	0.282203	2.73995	0.00158269
HP0715	1.20498	0.000922999	1.4341	0.005753
HP0716	-0.474522	0.0676368	0.0296168	0.000448556
HP0717	0.602477	0.215402	2.17881	7.09892e-06
HP0718	0.00753665	0.971085	0.317432	0.214277
HP0719	-0.145722	0.280349	-1.16992	0.000265096
HP0720	-0.602806	0.000212128	-2.63791	0.0143589
HP0721	6.21991	6.23536e-07	4.96145	7.54206e-08
HP0723	2.67416	1.8502e-07	5.79498	3.70166e-06
HP0724	2.08405	0.000155087	2.21111	2.51337e-07
HP0726	-1.47862	0.00759785	-4.08171	3.43625e-06
HP0727	0.178577	0.00429076	-0.1724	0.022152
HP0728	1.19336	0.00012547	1.15289	0.0031418
HP0729	2.09369	1.09139e-06	2.60989	0.000221368
HP0730	3.90243	1.32959e-12	6.90311	2.39081e-07
HP0731	2.70883	1.09349e-11	5.39929	1.92747e-08
HP0732	5.37909	5.5007e-09	3.5211	7.21301e-06
HP0733	5.76853	1.04496e-07	7.69769	4.22725e-06
HP0734	0.349663	0.191761	-0.232426	0.273462
HP0735	-1.5219	4.55016e-05	-2.60638	0.000166492
HP0736	0.143004	0.0577406	0.0264006	2.41682e-05
HP0737	-0.656751	0.000115989	-1.86835	0.00220738
HP0739	2.21918	7.1584e-07	1.36483	0.00144574
HP0740	0.153126	0.324506	-0.417692	0.661156
HP0741	1.02945	1.4332e-05	1.00492	0.00772068
HP0742	-1.63939	4.18453e-06	-1.53649	0.012954
HP0743	0.173728	0.0422111	-2.87217	2.80235e-07
HP0745	1.23152	0.000656695	-0.293662	1.31074
HP0746	0.426441	0.0536709	0.78352	0.0103231
HP0748	-0.249169	0.102164	-1.09006	0.081045
HP0749	0.684584	0.00325183	0.00138044	0.522652
HP0750	-0.0433035	0.0536314	-1.39531	0.123958
HP0751	-0.913174	0.0107895	0.417186	0.00527862
HP0754	0.0356054	0.336714	-1.00511	0.814687
HP0755	0.510953	0.00569489	-1.56935	0.210128
HP0756	1.12765	0.000639626	-0.776505	0.498101
HP0757	-0.519209	0.191431	-3.12085	0.00292421
HP0758	0.745666	0.00638987	-1.55973	1.36444e-05
HP0759	1.07379	0.0620757	1.78991	0.0741564
HP0760	0.0716844	0.128247	-0.338654	1.3291
HP0761	-0.528697	0.222916	-3.12637	0.000454433
HP0762	1.25933	0.000815425	0.701811	0.0319615
HP0763	-0.882727	0.0526776	-0.240161	0.0014904
HP0764	1.37189	0.000255683	4.67774	4.29325e-05
HP0765	3.71306	1.73256e-09	6.48841	2.08068e-07
HP0766	6.99625	2.86996e-08	10.404	2.44054e-06
HP0767	0.270099	0.209501	-0.24366	0.0799914
HP0769	1.55363	1.97253e-07	2.71664	1.71428e-06
HP0771	0.843314	0.0259376	-0.124193	0.630795
HP0772	0.664889	0.00703628	-1.04573	0.116297
HP0773	0.291558	0.315909	0.572261	0.0402475
HP0774	1.78878	0.0238904	3.29455	0.000661071
HP0775	-0.101392	0.920964	-1.03932	0.0367364
HP0776	-0.0598745	0.557536	-2.47907	0.000849456
HP0778	-0.0357046	0.623125	-0.179239	0.864493
HP0779	0.899418	0.006116	4.4284	1.6735e-06
HP0780	0.448951	0.210265	2.3865	0.000976469
HP0781	0.526875	0.165843	2.01227	0.00280133
HP0782	0.23244	0.284227	0.213536	0.139032
HP0783	-0.963323	0.0129969	-3.00105	0.00871515
HP0784	-0.0671377	0.144876	4.857	0.0278137
HP0787	-0.381274	0.538594	-1.7575	0.0896792
HP0788	0.249593	0.05378	0.834765	1.40991e-05
HP0789	6.01777	3.94449e-08	9.48292	2.59253e-06
HP0790	4.81661	6.64036e-09	10.3756	4.00238e-07
HP0791	-0.329118	0.114047	1.37854	9.23631e-05
HP0792	1.37725	0.000974021	-0.931886	3.76666e-07
HP0796	2.05361	9.32729e-06	-0.670139	0.0410228
HP0797	-1.1824	0.00142725	0.38133	0.0493164
HP0800	1.43744	0.000853782	-1.96115	0.137355
HP0801	0.816416	0.144332	-1.16885	0.000613219
HP0803	0.875776	0.000199767	-1.27552	0.00942
HP0804	0.424258	0.00121146	-2.35009	5.53215e-05
HP0805	1.52226	4.15688e-07	2.75442	5.39943e-07
HP0806	1.36167	0.000602409	1.38789	0.00122528
HP0807	-1.74347	1.40721e-06	-2.99747	3.68113e-08
HP0810	0.0578809	0.895104	-0.849124	0.0439463
HP0811	0.371702	0.0226763	1.45231	0.00286435
HP0812	2.48313	8.86121e-06	1.79357	0.000387083
HP0813	-1.20945	1.12812e-06	-2.46897	2.78911e-06
HP0814	0.352113	0.581739	-0.998141	0.337198
HP0815	-0.335382	0.00248545	-1.10589	0.000621295
HP0817	-0.632837	0.0327246	-2.16619	2.46716e-06
HP0818	2.54198	1.27996e-05	3.05693	8.39022e-05
HP0819	1.06499	7.69542e-05	0.202542	0.107792
HP0820	0.237485	0.210628	-0.37629	1.19652
HP0822	1.71178	1.04363e-05	4.2179	3.13383e-05
HP0823	-0.146941	0.0151673	0.0484886	0.135289
HP0824	-2.72555	7.07627e-07	-1.13518	0.0738649
HP0825	-1.92402	6.04882e-07	0.154409	0.146097
HP0826	1.61526	2.91393e-05	1.48907	1.29988e-05
HP0827	-1.66232	2.79698e-05	-2.63453	0.0755293
HP0828	-1.18465	5.67108e-08	-2.73162	0.000106445
HP0829	-0.861517	0.438077	-0.489277	0.931755
HP0833	-0.540747	0.00683458	-1.11134	0.0187238
HP0835	0.355093	0.0375549	0.374578	0.0377509
HP0836	2.44129	1.77063e-06	2.5277	1.10786e-05
HP0837	-1.4636	9.41476e-07	-0.773481	0.0115512
HP0838	0.265865	0.51329	-0.871555	1.05924
HP0839	0.529747	0.0344594	0.0644846	0.32175
HP0840	1.46345	0.000248968	0.364426	0.0882486
HP0841	0.81043	0.0365221	1.46912	0.123948
HP0842	0.660118	0.00236793	0.313042	0.0121048
HP0843	3.41403	1.93011e-05	5.61669	8.61424e-05
HP0844	0.932621	0.000102244	0.82829	0.00272569
HP0845	0.56388	0.0297	1.89427	0.00057083
HP0846	1.61447	1.19761e-06	2.55231	1.71859e-05
HP0847	3.78833	2.68994e-05	5.88006	0.0110699
HP0848	5.01638	7.07647e-10	5.9146	2.02084e-07
HP0849	3.33838	4.16944e-07	5.58031	8.63777e-08
HP0850	4.25445	6.73157e-07	9.84445	2.68811e-06
HP0851	-0.203983	0.0343667	-1.63978	0.0025331
HP0852	1.24268	5.07002e-05	1.21244	0.00458902
HP0853	0.0236681	0.959283	-0.22869	0.989831
HP0854	1.45556	0.0089034	-0.693608	9.19671e-06
HP0855	3.22525	4.57459e-07	8.58042	1.89766e-07
HP0856	5.66073	1.13064e-10	9.26312	1.24945e-08
HP0857	-0.802285	0.129601	0.0734119	0.301614
HP0858	-0.212132	0.305133	1.02186	0.000320645
HP0859	1.01827	0.363112	-0.0222247	4.33768e-05
HP0860	1.54953	8.85762e-06	-0.285614	0.00307041
HP0861	0.560048	0.00287313	-1.68591	0.000875519
HP0862	-0.089232	0.962816	-0.839776	0.381449
HP0863	-0.669833	8.3143e-05	-2.08557	1.23173e-05
HP0864	1.11946	0.00065905	0.613086	0.0276758
HP0868	0.185091	0.123774	-1.51041	0.0176344
HP0871	-0.319788	0.343478	0.357485	0.0453077
HP0872	1.74789	0.020934	0.312366	0.00129367
HP0873	-4.14349	0.000877341	-5.84474	0.0102535
HP0874	-3.78792	1.41047e-08	-3.74309	1.57714e-06
HP0875	-2.88698	2.68755e-07	-0.368186	1.07496
HP0876	-0.130138	0.484002	5.4372	3.03995e-08
HP0878	1.3851	0.128682	1.99739	0.0032366
HP0879	-0.739354	0.318894	-1.06875	1.34976
HP0880	5.01063	2.27395e-07	7.18779	1.69047e-06
HP0881	5.76922	4.72918e-05	11.0744	0.0192578
HP0884	1.17624	0.245184	2.17781	0.000340311
HP0885	1.4073	8.36241e-07	1.17832	0.0209411
HP0887	2.74834	0.000196358	6.90503	2.42307e-07
HP0888	0.876093	0.000415975	-0.10285	0.706866
HP0889	0.356189	0.00439408	-0.140584	0.826026
HP0890	1.34907	0.000137038	1.81899	0.000869296
HP0891	-0.957961	7.64231e-07	2.62852	0.000741308
HP0892	-0.348018	0.187692	1.60374	1.02142e-06
HP0893	-1.02045	0.00117618	-0.217935	1.00917e-05
HP0894	-0.971843	0.00467557	0.466007	0.130114
HP0895	-1.11533	9.53668e-05	0.725384	3.7951e-06
HP0896	2.67884	0.315911	3.02247	0.000728301
HP0897	2.83537	1.21355e-07	3.28036	5.87847e-05
HP0898	0.982996	2.57172e-05	-0.959306	6.16379e-06
HP0899	1.36133	1.05103e-07	2.65362	2.82811e-06
HP0900	1.41832	0.000131378	3.5095	9.09579e-05
HP0901	1.12979	5.59818e-05	-2.09419	1.13006e-06
HP0902	2.11993	2.44152e-09	-0.443775	1.24202
HP0905	4.09316	1.27891e-08	6.43599	7.48878e-07
HP0906	-1.90559	8.58531e-05	1.39	0.000619062
HP0909	3.91982	0.00567622	1.25042	7.29244e-06
HP0910	1.73524	7.27846e-05	0.780783	0.00127574
HP0911	0.888906	0.000312264	0.0198729	0.181286
HP0912	-1.67534	7.22232e-08	0.768363	9.36787e-05
HP0913	-2.65719	2.88432e-06	-1.51736	7.23822e-06
HP0914	0.213486	0.0334134	-0.679667	0.286485
HP0915	0.937512	0.420765	-0.7482	0.000866476
HP0916	3.41093	3.58605e-05	3.72039	0.00148919
HP0917	2.11524	0.000314661	4.12945	0.00102382
HP0918	2.36517	1.94213e-09	2.10931	0.000974249
HP0920	-0.734383	0.00496855	1.4623	0.00186906
HP0921	-0.0462267	0.958222	-0.934994	6.04158e-05
HP0922	-0.427754	0.00129301	-1.61173	0.00803406
HP0924	-2.21182	1.15765e-06	-1.61712	4.75255e-07
HP0927	0.884276	0.00151144	2.12601	0.00164502
HP0929	-0.342273	0.112877	-1.52169	0.00744977
HP0931	-1.16071	7.1928e-06	-1.26311	0.000594939
HP0932	-1.26352	0.14545	-1.92495	4.19719e-07
HP0933	-0.124863	0.819754	-1.63631	0.00300818
HP0934	0.64373	0.00917255	0.565817	0.00797118
HP0935	-0.899462	0.000184276	-2.8446	1.0655e-05
HP0936	2.44967	9.90343e-06	2.66262	1.1199e-06
HP0937	0.814636	9.10948e-05	0.595583	0.000107629
HP0938	-0.273465	0.00600264	-0.876783	0.000780395
HP0939	2.0733	3.25246e-07	0.921038	0.0119813
HP0940	1.20236	8.16848e-07	0.9126	0.00482992
HP0941	-0.36021	0.236427	-1.64637	0.0249833
HP0942	-0.973207	0.000160894	-2.33229	0.000210289
HP0943	-1.37148	0.00532895	-2.31739	1.95503e-07
HP0944	-1.99429	1.24479e-05	-2.03758	0.00211667
HP0945	6.07288	1.13334e-07	7.92981	9.58387e-06
HP0946	0.465961	0.00353841	-0.324105	0.220538
HP0947	-1.79692	3.57207e-06	-2.51127	0.00167122
HP0948	-0.382693	0.34948	-0.00808549	0.542723
HP0949	0.294744	0.0202061	-2.35957	1.5987e-07
HP0950	-0.139971	0.604794	0.239114	0.125684
HP0951	2.09728	1.88113e-05	1.74567	0.000114989
HP0952	1.90317	0.000286664	2.79121	1.30047e-05
HP0953	-1.28731	0.000118321	-2.9198	0.000606385
HP0954	-1.89101	0.000500388	-1.19039	0.0665772
HP0955	-0.196744	0.643551	-1.26179	0.00110531
HP0956	1.24946	7.21732e-05	1.28974	0.0192299
HP0957	0.202442	0.272554	-1.45508	0.00010936
HP0958	-1.72554	2.29662e-08	-0.71449	0.342244
HP0959	0.477357	0.000275015	-0.739652	0.0454826
HP0962	-4.68621	6.07675e-07	-7.22851	9.08948e-05
HP0963	1.83351	1.03239e-06	5.55921	1.67042e-06
HP0964	1.60794	0.0298957	-0.0141294	0.000560064
HP0965	-0.615948	0.055326	1.28157	2.67097e-05
HP0966	0.292001	4.74191e-07	-0.323687	9.87113e-07
HP0967	5.64038	9.89143e-08	10.682	3.53702e-06
HP0969	0.810223	0.00582057	-0.732923	0.448576
HP0970	1.89903	0.000685215	1.29881	0.00312872
HP0971	1.64591	0.000687749	-0.0413418	0.536395
HP0973	1.10441	0.000139368	4.5166	3.87089e-06
HP0974	-1.28946	0.00170649	-1.44777	0.0300005
HP0976	1.5763	7.05825e-08	3.06664	5.06422e-07
HP0977	0.533219	0.00401644	1.08752	0.0174917
HP0978	-1.13231	0.00277188	-0.436891	1.00633
HP0979	1.00349	0.187156	1.7976	0.00133828
HP0980	0.879862	0.000910936	-0.250529	0.000477659
HP0982	5.98247	1.1197e-14	9.33453	1.23419e-11
HP0983	-0.508046	0.00312115	1.51017	0.00619853
HP0984	6.55435	8.45224e-06	8.74308	0.00538636
HP0985	7.72281	7.0782e-15	7.37518	8.87572e-09
HP0986	5.5427	2.48075e-08	7.60345	2.56252e-07
HP0987	-2.29495	0.00292579	-3.29034	8.91357e-07
HP0990	7.21062	1.90849e-08	12.2221	4.55385e-08
HP0991	8.17768	1.43305e-09	13.4276	1.31332e-07
HP0992	7.20444	6.87068e-10	12.9507	1.12335e-09
HP0993	6.12571	7.29176e-10	4.10368	2.85789e-06
HP0994	6.47855	8.83198e-09	9.30057	1.70885e-06
HP0995	6.02138	5.72593e-07	9.59093	6.39433e-05
HP0996	5.6447	8.75756e-12	5.24774	2.06647e-06
HP0999	5.24591	6.82606e-05	3.93564	0.00336029
HP1000	6.03597	2.47573e-09	6.8729	4.33017e-07
HP1001	1.2295	0.000952916	8.92757	1.92333e-08
HP1002	6.42154	1.16415e-11	7.33265	2.29205e-07
HP1003	5.54507	4.92555e-09	6.20562	4.90853e-07
HP1004	6.14883	2.02504e-10	8.54084	1.73459e-07
HP1005	4.64236	4.05702e-08	13.2478	1.35084e-08
HP1006	6.94259	1.19578e-11	9.88362	2.75928e-10
HP1009	3.05918	0.000164531	6.74667	9.60663e-06
HP1010	1.28938	0.000339824	1.43629	0.000612027
HP1011	0.792791	0.13783	1.19796	0.0105416
HP1012	-1.25432	0.000119867	0.174855	0.120981
HP1014	-0.289268	0.000865073	-1.39726	0.319404
HP1015	-0.984839	0.000585108	-2.95173	9.85219e-08
HP1016	0.289679	0.617074	-0.503755	0.010301
HP1017	-0.285281	0.0030292	-0.246104	1.24701
HP1018	0.277692	0.194558	0.183457	0.262053
HP1019	1.02208	0.572147	4.37071	3.28588e-05
HP1021	-0.554284	0.00349029	-1.34054	0.0348732
HP1022	0.126955	0.721725	0.333733	0.0543731
HP1023	1.96377	1.22454e-06	0.389476	0.0012852
HP1024	2.69874	4.44318e-09	5.9463	4.80031e-09
HP1025	2.10099	2.79792e-05	3.34727	1.56143e-06
HP1026	2.4031	2.9296e-05	1.51274	2.14379e-05
HP1027	-2.59879	1.26172e-07	-2.7205	3.25284e-08
HP1028	0.0176063	0.337773	-1.49841	0.00033754
HP1029	-0.505279	0.0572072	-1.03997	0.00227393
HP1030	-0.869387	0.00151905	-1.91508	0.000243689
HP1033	1.9241	0.000257329	2.41943	2.9355e-05
HP1034	0.383888	0.100378	-1.35887	0.0243988
HP1036	-0.570409	0.384295	1.83194	0.00904813
HP1037	-0.792831	7.8848e-07	0.582621	0.012494
HP1038	0.0164027	0.584821	2.13223	0.000181408
HP1039	0.216921	0.12659	-1.83448	0.000558429
HP1042	-1.26326	0.000438989	-1.15873	0.00755841
HP1043	0.19994	0.126559	0.416539	0.0436748
HP1044	0.349591	0.00705507	-0.765123	0.00937003
HP1045	0.381721	0.0145855	3.26375	5.48156e-05
HP1046	0.890652	0.00251794	0.424626	0.0390668
HP1049	2.21812	7.06907e-08	-0.0396376	0.453057
HP1050	2.60141	3.48521e-05	1.30267	0.0108392
HP1051	-0.516857	0.00163694	-0.903959	5.00761e-07
HP1054	1.68385	2.85619e-05	0.0199461	0.337773
HP1055	0.791503	0.000449089	-0.334669	1.23267
HP1056	-0.00148535	0.505128	-2.75519	6.55417e-06
HP1057	0.858671	0.0118698	0.625316	0.0147649
HP1060	1.7507	1.82776e-06	2.14416	0.000209708
HP1061	1.39243	4.69678e-06	0.0927033	0.174629
HP1064	0.508437	0.0013465	-0.526638	0.822171
HP1065	0.473724	0.590316	-0.0252576	0.15756
HP1066	1.66527	1.38872e-05	0.590508	0.000879336
HP1067	-1.34003	4.03571e-05	-1.26884	0.0409172
HP1069	-2.1326	5.87888e-07	-1.99205	4.23551e-06
HP1070	-1.53356	0.000278291	-2.37854	0.000647718
HP1071	-0.981385	0.00110082	-2.73792	0.00247672
HP1072	-0.589737	0.000111916	-1.98655	0.00240659
HP1073	-0.946396	1.37547e-05	-1.87036	0.148311
HP1074	-1.67289	0.347691	2.80372	1.75596e-05
HP1075	-0.249442	0.0367039	-1.78555	3.98302e-05
HP1076	-2.36516	5.24614e-10	-3.70993	0.000254633
HP1077	2.18808	9.78547e-08	2.54313	0.00068223
HP1078	5.80252	1.5561e-06	8.59957	5.18684e-07
HP1079	2.52096	7.97771e-10	2.68077	8.01234e-06
HP1080	0.953328	0.00783565	-1.10598	0.000561897
HP1081	2.34214	3.24791e-06	2.43213	0.000118902
HP1082	1.67262	2.48302e-05	0.481969	0.0999399
HP1083	0.309947	0.101555	1.50191	0.00019518
HP1085	0.891665	0.000517735	-0.923568	0.0512784
HP1086	3.22731	1.37313e-07	3.09822	0.000480429
HP1087	1.59198	1.05106e-05	1.13725	0.0332201
HP1088	0.425426	0.689303	0.976547	0.04655
HP1089	0.0888021	0.623359	-0.70916	0.00015443
HP1090	-0.274941	0.023255	-0.685236	0.00320175
HP1091	0.743393	0.00564091	0.405175	0.00163552
HP1092	1.17371	0.00013576	-0.923862	0.150619
HP1093	5.599	0.000481404	8.87888	0.0645203
HP1094	-4.17136	3.15704e-09	11.8513	1.41047e-09
HP1097	8.99326	3.04004e-06	15.6933	0.000945653
HP1098	1.20341	0.00016017	3.88937	6.36525e-07
HP1099	0.42075	0.413827	4.47918	1.23158e-05
HP1100	0.298566	0.394977	2.72172	0.000634758
HP1101	-0.609495	2.82408e-05	0.65051	0.0391874
HP1102	-1.1164	0.000193355	-1.12788	0.00141497
HP1104	-1.08313	9.34436e-07	1.84803	0.00182641
HP1105	4.44593	1.51637e-06	12.265	3.28485e-09
HP1106	1.94386	0.00142283	2.19038	0.138903
HP1107	-1.35864	9.81954e-06	-2.02345	1.21648e-07
HP1108	-1.03252	5.41453e-06	-0.00453138	0.453977
HP1111	-1.1215	4.10833e-05	0.553714	0.01849
HP1112	0.871673	0.113678	0.594861	0.0832219
HP1113	1.84733	8.69725e-09	1.17256	0.00574352
HP1114	3.00144	0.000110787	1.95537	0.0065902
HP1115	6.93253	6.58753e-08	7.67842	2.58345e-05
HP1117	0.00316096	0.692353	0.186817	0.123937
HP1118	0.123024	0.0659099	2.66301	3.0432e-06
HP1120	0.191474	0.104877	-2.64994	5.2975e-07
HP1121	3.39247	7.29328e-10	3.47859	0.000451636
HP1122	-1.15654	1.51738e-08	-0.472277	0.00132203
HP1123	-1.2696	1.11194e-08	-1.83865	7.89577e-09
HP1124	1.11979	0.000256906	-0.937893	1.08475
HP1125	-0.466671	0.0182698	0.405657	0.0307923
HP1127	-0.278589	0.0477843	-1.00473	9.4474e-05
HP1128	-0.0243049	0.359955	0.147393	0.303089
HP1129	-0.747751	0.000161481	-1.51762	0.00656004
HP1130	-1.35761	0.00282838	-1.94338	0.000411627
HP1132	0.0722775	0.639045	2.80104	0.000332073
HP1133	-1.09462	1.6177e-05	-0.293694	1.04673
HP1134	-1.29648	2.91622e-05	-0.197565	1.17412
HP1135	-0.809286	3.10877e-05	-3.47642	1.98212e-08
HP1136	-0.269272	0.321508	-2.17732	0.000118278
HP1137	-1.60462	0.00539345	-1.74861	1.40552e-05
HP1138	0.458169	0.138695	-0.201804	0.446213
HP1139	-0.368306	0.0578365	-1.45362	0.0217932
HP1140	0.247092	0.0388476	-0.395698	0.00011354
HP1142	2.70441	7.74666e-07	8.04501	4.48805e-08
HP1143	0.735089	0.00835693	2.80745	3.76325e-06
HP1144	3.10345	2.76811e-08	3.74902	1.21748e-05
HP1145	2.28105	2.25278e-07	0.737924	0.0218542
HP1146	0.228699	0.0181887	1.11386	1.12277e-06
HP1149	0.259939	0.349807	-2.03286	1.10588
HP1150	-1.48133	5.987e-07	-3.4522	2.47043e-06
HP1152	-0.988706	0.0102245	-0.360676	1.14609
HP1154	-0.993114	2.24196e-05	-2.81239	3.71626e-07
HP1156	-0.693574	6.79116e-07	-0.0990436	0.113431
HP1157	-0.378397	0.000200461	0.827062	0.0120149
HP1158	-0.636219	0.0277947	-0.00596309	0.400001
HP1159	0.415432	0.0936709	-0.0822301	0.398951
HP1160	-0.0223069	0.842207	-2.34455	2.88258e-05
HP1161	-1.73205	3.25005e-07	-0.653524	0.025597
HP1162	1.14296	0.000705888	0.944041	0.0282748
HP1163	0.255442	0.00310022	-2.40895	0.286516
HP1164	-0.855692	1.25949e-05	-1.22134	0.00318365
HP1165	1.70917	7.95769e-08	1.66742	0.000773528
HP1166	0.0950203	0.202347	1.86733	0.00019863
HP1167	0.454214	0.0622221	2.94981	0.000192722
HP1168	1.9243	3.94091e-07	5.594	3.07543e-05
HP1169	1.04781	0.000241645	-0.659094	0.0815742
HP1170	1.85423	1.67609e-06	1.04675	0.00382994
HP1171	2.0207	0.00080979	1.32257	0.0126911
HP1172	-0.253176	0.129197	-2.03961	0.0010625
HP1173	-0.824705	3.60683e-07	-2.99419	0.0438315
HP1174	-2.03902	9.11574e-05	-3.06718	1.10884e-05
HP1175	-1.31185	2.20861e-05	-3.55844	8.36971e-10
HP1176	1.09563	0.00768092	-0.384026	0.804196
HP1177	0.588006	0.0615227	4.94639	8.29334e-06
HP1178	0.134665	0.623091	-0.168448	0.887499
HP1179	1.06511	3.32329e-06	2.03104	1.98061e-10
HP1180	2.03802	9.77268e-06	2.39128	1.05593e-05
HP1181	0.550343	0.0620108	-0.281679	0.00893609
HP1182	-0.360473	0.436783	-1.55899	0.00483854
HP1183	0.723764	2.58321e-06	-0.257329	1.23184
HP1184	1.97168	1.56364e-05	1.69909	0.00356981
HP1185	2.06351	2.73892e-06	0.162506	1.76936e-05
HP1186	-2.64885	2.97617e-11	-1.45167	1.45854e-07
HP1187	0.246488	0.466195	0.517139	0.0181168
HP1188	0.867369	0.00187649	1.28454	0.00769721
HP1189	0.78893	0.00597827	1.46469	0.0014151
HP1191	1.90494	3.22664e-08	1.60641	0.00181298
HP1192	-1.03482	3.00747e-08	-6.65817	7.16654e-11
HP1193	-4.46578	5.26143e-11	-4.66327	1.53548e-06
HP1194	1.95019	0.000406962	2.49973	0.00285884
HP1195	-0.945686	0.0062562	-0.606759	0.0555467
HP1196	-0.648933	0.055285	-0.23545	1.1832
HP1198	-0.584827	0.0813676	1.40737	0.001826
HP1206	1.10538	1.67811e-06	-0.0163102	0.469308
HP1207	1.09236	5.6997e-05	2.42721	0.000464612
HP1208	6.72445	2.70894e-10	5.64142	1.63262e-06
HP1209	11.464	1.16947e-09	13.4895	2.34263e-07
HP1210	3.86868	1.1345e-12	1.75392	9.5606e-06
HP1211	1.94483	0.0230476	4.1185	9.73447e-06
HP1212	0.369237	0.156556	0.467287	0.00715396
HP1213	0.359131	0.338365	0.163268	0.157975
HP1214	-0.193393	0.665804	-2.15387	7.14413e-05
HP1215	1.25428	1.05288e-05	0.263754	0.0933179
HP1216	1.61811	4.76699e-05	1.27967	0.0138244
HP1217	2.2413	1.5916e-05	0.434908	0.142949
HP1218	-0.643322	0.00667939	-2.29078	7.88484e-05
HP1219	4.52395	8.91494e-05	9.02236	0.000158634
HP1220	0.0848737	0.266963	-1.24021	0.00024492
HP1221	0.383168	0.0402418	-1.52709	2.06285e-07
HP1222	-1.08295	1.11454e-05	-1.57547	0.000132024
HP1223	0.951417	9.38092e-07	1.5964	1.96187e-05
HP1225	0.194113	0.0530747	0.368472	0.0602384
HP1226	3.44936	1.03419e-06	3.49785	3.10977e-06
HP1227	-0.599075	0.00775024	-1.86069	0.0413428
HP1228	0.249848	0.113083	-1.03985	0.261271
HP1229	-0.131931	0.836261	-2.60904	0.000213575
HP1230	0.785996	0.33782	-0.12544	0.012121
HP1231	0.3321	0.136758	-0.821682	0.096971
HP1232	0.359301	0.122297	-0.855742	0.000342882
HP1233	1.2843	0.000114443	-1.9711	0.000446668
HP1234	0.346691	0.0360453	-0.0931311	0.723453
HP1235	0.434374	0.0421754	-0.402487	0.00217392
HP1236	-0.127973	0.871018	1.294	0.000532998
HP1237	0.815018	0.572511	2.38915	0.00037579
HP1239	1.37264	0.00527278	0.948834	0.283446
HP1242	-3.64837	5.74625e-11	-3.00832	0.0392602
HP1243	2.80569	0.000400741	4.37379	1.61597e-05
HP1245	-0.800721	0.17546	-1.84404	0.0468017
HP1247	1.31181	0.00390371	0.685579	0.035155
HP1248	2.67636	2.88717e-05	2.63445	0.00100832
HP1250	2.63575	2.55711e-05	2.61211	0.00033037
HP1251	1.68543	7.57539e-10	0.790706	0.000498543
HP1252	1.6884	7.17474e-08	1.01229	1.00298e-05
HP1253	0.0963678	0.821732	0.0981302	0.177311
HP1254	1.65631	0.000310956	1.4441	0.0264239
HP1258	1.87733	0.000139241	2.18624	0.00106623
HP1259	-0.107236	0.277874	-1.69852	0.368191
HP1260	-0.859786	0.0263221	-3.28277	0.000645965
HP1261	0.505821	0.00305975	-1.12523	0.00397549
HP1262	0.415557	0.0820034	0.14455	0.0753059
HP1263	0.104434	0.508978	1.3902	0.00244208
HP1264	-0.559834	0.00555785	-0.322486	0.686551
HP1265	-0.147182	0.0372257	-1.18114	0.000577094
HP1266	-0.668241	0.0370911	1.88069	1.43986e-06
HP1267	-0.967282	0.000251755	1.49622	0.00104165
HP1268	-0.721697	0.000203272	2.54472	0.000471522
HP1269	-1.54571	6.90051e-05	-0.189281	1.00353
HP1270	-2.01064	1.4663e-07	-1.00732	5.82259e-06
HP1271	-1.67962	3.08353e-05	-1.1279	0.000161971
HP1272	-1.30092	7.18609e-08	-1.64826	0.00306149
HP1273	-0.953273	0.00452127	-0.991488	0.0836627
HP1274	2.1273	8.45767e-07	2.39538	0.00229534
HP1276	2.22498	5.0285e-09	6.04321	3.26294e-08
HP1278	2.94736	9.19472e-07	5.44766	4.46602e-05
HP1279	0.843392	0.00269618	0.586106	7.51127e-05
HP1281	0.0959332	0.756538	-1.24894	0.000419607
HP1282	0.97927	0.00366475	-0.655067	1.06915
HP1283	7.15639	1.05274e-12	9.58735	1.4219e-08
HP1284	0.66083	0.00250521	-0.0704427	3.04275e-05
HP1285	-1.4976	4.93001e-10	0.914055	0.0125991
HP1286	-0.833533	0.000383917	-1.98799	0.000435265
HP1287	-1.91001	2.03938e-06	-1.10272	0.021654
HP1288	2.22954	5.12093e-05	4.82574	1.30751e-05
HP1289	2.28963	1.69027e-06	2.85393	0.00309317
HP1290	2.39665	1.20813e-06	3.05863	0.000172751
HP1291	0.391103	0.0267783	-1.0163	0.00255234
HP1293	-0.419054	0.348626	-1.50543	0.000135028
HP1295	-0.995492	0.0057729	-0.854021	0.00875415
HP1299	-1.14989	2.75393e-06	-3.20698	0.00548536
HP1321	2.51254	2.12748e-06	5.74401	2.42578e-06
HP1322	-0.875465	0.0327103	-0.332633	0.000765195
HP1323	-1.3607	0.00151763	-2.95694	3.11693e-05
HP1324	-1.34752	0.000764626	0.183011	0.133755
HP1326	-0.528686	0.00377333	-0.677099	0.0581622
HP1327	2.37417	7.84493e-07	4.39156	7.444e-06
HP1328	1.42028	0.000252115	1.7786	5.78728e-05
HP1329	1.17273	0.000169502	0.991906	0.0318352
HP1330	0.36922	0.0254243	-2.11672	4.78901e-07
HP1331	0.819064	0.00783483	-1.44422	0.000128101
HP1332	2.16378	0.000978058	0.938944	0.000318947
HP1333	1.55006	4.27828e-05	2.28905	7.16416e-05
HP1334	10.387	4.84913e-10	18.5803	4.01134e-09
HP1336	2.93435	8.5864e-06	1.81499	0.00171304
HP1337	0.825906	0.00333537	-0.224302	1.04069
HP1338	-0.104645	0.242235	-0.79026	0.0389193
HP1339	-0.631367	0.0377216	-0.888026	3.31706e-05
HP1340	-0.963807	2.19543e-05	-1.24046	0.0140571
HP1341	-0.175758	0.327996	-2.02399	5.65861e-05
HP1343	-0.0814018	0.457767	-0.947825	0.000190473
HP1344	1.1842	0.735101	2.04366	2.26215e-06
HP1346	-1.18158	6.57649e-06	-1.45732	0.0831825
HP1347	1.97892	4.84426e-07	2.26391	0.000966082
HP1348	0.889879	0.00103754	-0.227969	1.33241
HP1349	0.783479	0.00202176	-0.500132	0.0801301
HP1350	-0.66103	3.15439e-05	-0.446972	6.16305e-06
HP1351	-0.112306	0.0598104	1.42125	0.00264125
HP1352	-0.0447705	0.715595	0.750194	0.0180361
HP1353	0.282712	0.0245132	-0.814976	0.473003
HP1354	1.51223	0.000632309	2.41797	6.22187e-08
HP1355	1.2777	0.000879078	0.670709	0.000241072
HP1356	0.780568	0.0298896	-0.00516748	0.580933
HP1357	1.03437	1.74369e-05	0.0266182	0.392897
HP1358	1.66718	0.000158424	0.372776	0.112203
HP1359	2.23244	2.6533e-05	0.362038	0.0883302
HP1361	2.24814	3.71217e-07	2.36986	9.32723e-06
HP1362	0.743302	0.0129122	0.852801	6.70494e-08
HP1363	1.23833	2.383e-05	0.658456	0.0287872
HP1364	1.58362	0.000197403	0.910356	0.00105384
HP1365	1.82094	1.1146e-06	1.2539	0.00213534
HP1366	3.64469	2.21154e-07	10.0514	2.44945e-07
HP1367	3.02086	7.33275e-08	9.43165	7.5086e-08
HP1368	3.38553	1.27311e-05	5.6989	1.90325e-05
HP1371	3.61363	1.47297e-09	4.35104	1.66823e-05
HP1372	0.023371	0.160144	-0.890283	0.107019
HP1373	-0.894672	3.28016e-06	-2.44912	0.00988939
HP1375	-1.09935	1.86576e-05	-2.0292	0.000326447
HP1377	1.50423	1.79534e-05	-0.987336	0.0911282
HP1378	-2.29951	4.02994e-06	-3.39869	1.02008e-08
HP1379	-0.902958	3.65388e-05	-0.377884	0.893575
HP1380	-0.262699	0.0886083	-0.796602	0.199932
HP1381	0.977382	0.00219532	-0.428457	1.25229e-05
HP1382	-0.0467508	0.417998	-1.12546	0.000181594
HP1383	1.62047	0.00039783	2.15794	0.00134111
HP1384	-0.553578	0.00333056	1.38181	0.0209078
HP1385	1.22434	0.24184	3.33458	1.50924e-07
HP1386	-0.86514	3.93783e-05	-2.31224	1.59205e-05
HP1387	1.96046	0.000736213	2.87679	2.74997e-05
HP1388	5.21535	8.89209e-07	8.25253	2.65329e-06
HP1389	1.59509	0.000359467	1.29002	0.00887422
HP1390	5.336	3.72796e-13	7.04102	4.21176e-09
HP1391	1.29747	4.58734e-05	2.33474	0.000358315
HP1392	1.48579	2.04715e-06	0.622917	0.000944414
HP1393	1.75191	0.000607609	0.580713	0.045629
HP1394	1.25434	2.39254e-06	0.997102	0.00579283
HP1395	2.19315	0.00247855	1.54896	0.00397842
HP1396	1.1257	5.20064e-06	2.81897	1.26732e-06
HP1397	3.12517	3.24884e-09	7.77426	1.53742e-07
HP1398	-0.173735	0.00244336	-0.191618	0.25342
HP1399	3.05418	0.000144986	5.10178	2.61404e-05
HP1400	-0.172118	0.786119	-1.51828	0.0243799
HP1401	-0.144528	0.569258	-0.331512	0.96134
HP1402	1.91365	2.31917e-06	5.82014	1.85349e-06
HP1403	0.808387	0.298087	5.45058	5.67923e-07
HP1404	6.59703	2.91911e-15	8.94101	3.20414e-10
HP1405	3.71441	0.0559863	4.10301	0.0147405
HP1406	0.0469608	0.483901	1.74937	0.00471146
HP1407	1.03576	0.0061554	-0.165702	0.728354
HP1410	3.7555	1.6856e-10	4.5902	5.98448e-06
HP1413	0.309086	0.030882	-0.131927	0.834061
HP1414	0.295734	0.00419674	-0.711001	0.28632
HP1416	1.73831	2.45491e-05	1.98499	0.00317481
HP1417m	2.3735	7.41583e-06	2.694	0.000153293
HP1421	0.958405	1.05993e-05	0.88649	0.0173019
HP1423	1.54966	0.0014834	1.48361	0.00309557
HP1424	2.47098	2.12589e-07	2.47364	1.11074e-06
HP1425	1.07754	0.000428791	0.773612	0.0236386
HP1426	2.804	3.11942e-08	2.92687	1.06833e-05
HP1427	1.35202	0.000423049	4.34319	0.000100579
HP1428	-0.149028	0.940605	-1.45262	0.00542092
HP1429	-0.321413	0.0714119	-1.87991	0.186655
HP1430	1.26834	0.0224888	3.41591	1.11326e-05
HP1433	6.10334	3.5786e-11	8.43068	1.71303e-07
HP1434	0.738341	0.000480288	-0.898993	5.91793e-05
HP1435	2.9084	1.11493e-05	3.4829	0.00111947
HP1436	2.52324	3.21043e-06	3.1675	0.000476027
HP1437	1.20562	0.972794	8.67599	2.55161e-09
HP1438	6.01394	1.49812e-10	8.52309	6.76373e-08
HP1439	3.33506	9.27703e-10	7.54481	5.31025e-09
HP1440	1.63749	1.74871e-05	0.382178	0.117405
HP1441	-1.46001	2.89873e-06	-1.6324	8.13978e-08
HP1442	-0.609702	1.97679e-07	-1.39821	0.395146
HP1443	-0.275876	0.0565643	-0.536978	0.000206803
HP1445	-0.0419393	0.518911	-0.946623	0.408028
HP1446	-0.715009	0.000177431	-2.79101	6.39689e-07
HP1448	-0.232275	0.461579	-3.57088	0.000167833
HP1449	1.68761	4.64175e-07	-1.96977	0.207974
HP1450	-0.187655	0.0329694	0.711962	0.131347
HP1451	-0.644306	0.00477457	-0.908773	1.02538
HP1453	3.0402	2.50448e-10	5.08283	1.7457e-07
HP1454	0.487434	0.0522324	-0.254714	1.32843
HP1455	0.699075	0.0106301	2.11509	2.43202e-06
HP1456	0.214569	0.0332157	1.77239	1.84617e-09
HP1457	0.868034	0.000172435	0.732546	0.000118504
HP1458	-0.389027	0.0739161	2.05532	3.44198e-05
HP1459	-0.295749	0.0168928	-0.318653	1.12845
HP1461	0.392533	0.00098716	2.00113	5.78518e-06
HP1462	-1.53861	5.09742e-05	-3.57537	2.09523e-06
HP1463	-0.238922	0.336671	-1.16238	0.0107057
HP1464	-0.157221	0.225151	-0.491065	0.411863
HP1465	1.60823	2.57801e-05	0.263631	0.249892
HP1466	3.3317	2.75917e-07	1.19337	4.5225e-05
HP1467	1.47655	1.45355e-06	1.84602	0.000582225
HP1468	2.47835	1.48036e-10	1.86598	3.53346e-05
HP1469	-0.194962	0.0713082	0.934801	0.0076789
HP1470	0.486028	0.000641003	2.49661	6.10627e-06
HP1471	1.55297	9.84886e-06	1.76022	0.000393229
HP1472	2.19568	3.26222e-05	3.92846	0.000126139
HP1473	1.57779	3.0515e-06	0.878182	0.00276303
HP1476	0.958413	4.36711e-06	1.35514	0.00950146
HP1478	1.0977	3.17374e-07	1.26464	0.00461927
HP1479	2.19485	1.9485e-06	0.0984881	0.000514592
HP1480	-0.187294	0.0761284	-0.613916	0.0707643
HP1481	1.03996	0.000933801	-0.48071	1.35894
HP1482	1.30277	3.38755e-05	-2.16611	6.48034e-05
HP1484	0.605243	0.000479181	-0.299049	0.673044
HP1485	0.148066	0.0322019	0.047718	1.70517e-05
HP1486	0.929842	0.0145077	-0.378769	0.903729
HP1487	0.904604	0.00359185	0.616372	0.0649516
HP1488	0.334109	0.0560655	-1.10603	0.00605751
HP1489	-0.437001	0.00731643	-1.34859	0.000150593
HP1490	1.09783	0.000109227	-0.362735	0.291883
HP1491	0.169179	0.105859	-0.931423	0.00022843
HP1492	-0.444234	0.158266	-1.0605	0.0102194
HP1493	0.358047	0.482341	-1.27553	0.116619
HP1495	1.20957	0.00384249	2.24915	0.000107123
HP1496	-0.666933	0.016342	-3.94637	1.18017e-06
HP1497	2.03043	3.48755e-08	-1.16561	0.900417
HP1498	0.677959	0.0120319	-0.769565	0.993051
HP1499	6.79229	7.83846e-07	9.95238	1.17355e-05
HP1500	3.77358	2.19854e-05	7.35777	0.0066704
HP1501	2.01755	4.44178e-07	2.98488	7.33017e-06
HP1502	2.90895	1.90137e-08	3.47654	4.14113e-06
HP1503	1.92694	5.00527e-06	1.77294	0.00228899
HP1504	4.44155	1.26296e-08	3.23347	6.78839e-06
HP1505	-0.384941	0.000125075	-1.74541	3.99681e-05
HP1506	-0.650692	0.0286302	-0.966711	0.14333
HP1507	0.008564	0.413873	-0.397738	1.26803
HP1508	-0.0296648	0.445198	1.21938	0.00281702
HP1509	0.662994	0.0975402	1.76549	0.00552789
HP1510	-0.0281761	0.869533	0.841347	0.00280039
HP1511	-0.0246789	0.374718	-0.0508232	4.1729e-06
HP1512	-0.626532	0.00139124	2.19169	1.99944e-06
HP1513	1.66983	0.000813371	3.52894	0.000633
HP1515	5.19011	6.31503e-05	7.90083	0.00187914
HP1516	0.466428	0.0506578	1.81078	0.00216797
HP1517	0.36912	0.0101552	2.78862	3.10312e-06
HP1518	3.49748	1.58264e-08	4.93247	3.24868e-06
HP1519	3.23107	6.64233e-08	3.95546	4.23833e-05
HP1520	3.35116	3.09084e-06	5.0061	3.35961e-06
HP1521	2.26867	6.49979e-06	3.52887	0.0012693
HP1523	1.58792	5.64127e-05	0.421866	0.0074079
HP1524	0.832627	0.0774679	2.10001	0.00170222
HP1525	-0.0921896	0.901535	-0.403254	0.842943
HP1526	-0.145777	0.397947	-0.491661	0.339854
HP1527	-0.194399	0.00708192	2.50972	2.13056e-05
HP1528	1.96443	0.108602	6.00453	0.153565
HP1530	0.580602	0.0254466	-0.616998	1.38926
HP1531	0.873276	0.00109563	-0.0568993	0.213045
HP1532	-0.524584	0.00069205	-2.41151	0.000297155
HP1536	5.61164	0.000468207	8.63405	0.00174921
HP1537	3.14499	2.44169e-06	4.1263	0.000124709
HP1539	-0.231341	0.0350457	0.898362	3.1174e-06
HP1540	-0.620629	0.00277209	-1.85897	8.10575e-05
HP1541	1.89974	1.26455e-07	1.18305	0.0158451
HP1542	0.471012	0.000110239	0.667396	0.00194499
HP1543	2.54939	0.00767848	3.65141	6.68741e-05
HP1544	0.974671	0.00024012	-0.412883	0.544858
HP1545	1.09152	0.000274118	1.21505	0.00299328
HP1546	2.05004	0.0183331	1.49832	2.77275e-05
HP1548	0.693998	0.0103384	0.827323	0.111879
HP1552	-0.477127	0.00138527	-0.775365	1.53338e-05
HP1553	1.17725	6.14486e-06	2.14774	0.000113852
HP1556	0.977537	3.05418e-05	-0.713962	0.164178
HP1560	1.61766	3.41543e-08	1.48101	1.99649e-05
HP1561	0.855275	0.00749568	4.09702	3.89653e-05
HP1562	1.00922	0.00607675	3.7505	0.00101771
HP1563	1.99057	0.82647	6.71212	4.63454e-06
HP1564	0.490305	2.98572e-05	1.37974	1.29697e-07
HP1565	0.932934	0.00120982	0.066524	0.357251
HP1566	2.22629	1.18891e-07	2.35886	0.000159129
HP1567	1.65445	3.3616e-06	0.0738938	0.242934
HP1568	1.86529	7.84603e-07	1.40942	0.00021924
HP1569	3.58132	1.19636e-05	3.41743	0.000721767
HP1570	1.30808	9.05163e-08	0.751436	0.00197092
HP1571	0.714285	7.5191e-05	-0.445566	0.774588
HP1572	1.82536	1.48779e-05	2.07611	0.00365466
HP1573	-0.477144	0.00170075	-1.12465	7.21599e-05
HP1574	-0.495344	0.0193082	0.601416	0.0459587
HP1575	-0.378371	0.00489132	-0.829848	0.0580442
HP1576	2.01009	6.41566e-07	0.474653	0.000716634
HP1577	0.848176	0.00429716	0.126683	0.240959
HP1578	6.79803	6.85102e-10	9.05573	1.45278e-07
HP1579	1.15854	0.00846028	0.700687	0.000864055
HP1580	-0.166717	0.514327	-1.05933	9.69354e-06
HP1581	1.46239	3.85337e-06	1.38672	0.00675811
HP1582	-2.61757	0.000368704	1.3635	0.00190593
HP1584	0.378749	0.0361182	-1.21896	0.00099126
HP1586	3.64724	8.01822e-07	4.36453	1.18471e-05
HP1587	2.24786	1.39828e-08	1.90575	0.000189194
HP1588	-10.8869	2.52344e-13	-14.966	5.08462e-09
HP1589	0.931982	0.0208688	-5.21555	0.0104649
HP1590	1.89183	0.0190997	2.51184	0.27592
HPrrnA16S	1.38762	0.000384583	4.2016	0.000504965
HPrrnB16S	1.36287	0.000630533	4.24464	0.0011257
HPrrnB23S;HPrrnA23S	1.41097	0.000610539	4.12673	0.000444705
HPrrnC5S;HPrrnB5S;HPrrnA5S	1.29201	0.00600263	4.23794	0.0223459
hslU	-0.26396	0.166657	-2.10682	3.36156e-06
hypA	-0.866472	0.0134078	-3.02426	2.40871e-07
ileS	1.95556	0.00160876	4.57834	0.000739122
infA	-1.31437	4.46208e-05	-3.79693	7.79107e-05
infB	0.0895185	0.255783	-0.888728	0.14688
infC	0.453509	0.0335185	-1.80611	9.81863e-05
ispDF	-0.522556	0.00107271	-3.25643	3.91936e-08
ispG	0.909381	0.00233705	1.51651	0.000477817
ispH	-2.94465	8.54498e-06	-2.90333	0.000988534
ksgA	1.58438	0.0399308	1.19651	0.0644665
leuS	-0.359359	0.470155	0.0438278	1.75601e-05
ligA	0.150689	0.160668	1.04067	0.00663164
lolA	-0.376764	5.49717e-05	-1.25254	0.00013435
lpxB	0.81748	8.78271e-06	-0.258245	1.27728
lpxC	-0.747612	0.00045187	0.81151	0.00631625
lpxD	1.08845	0.000215149	0.533677	0.0142445
lpxK	1.94893	0.000372323	2.63493	5.97748e-05
lspA	0.34715	0.123016	-1.54952	5.71014e-06
lysS	-0.914577	0.000590578	-0.8715	0.593999
maf	1.39366	0.000770995	2.5536	5.28347e-06
metG	0.203889	0.167575	0.696503	0.0305334
miaA	2.11998	2.75707e-07	2.3882	0.000247552
minC	2.57293	0.00212313	0.984309	0.0101799
minE	1.88766	6.31075e-07	1.65111	0.0063991
moaA	1.48389	0.000213482	0.390012	6.49226e-05
moaC	1.17648	0.00198323	-1.28265	0.000138867
mod	3.31574	2.64342e-08	4.13762	4.03584e-06
mogA	1.09844	9.4218e-06	-1.79763	7.85461e-06
motB	0.795185	0.0510982	1.09952	0.0144369
mraW	3.67431	4.66705e-10	1.91534	0.00145913
mraY	1.47351	3.98434e-06	-0.691814	0.807749
murB	1.92466	2.15168e-07	0.767203	0.0157689
murC	0.776633	0.0198612	0.739846	0.0142038
murD	1.09041	0.00934688	-0.627297	0.000435355
murE	1.59861	0.00188417	3.23901	2.64596e-05
murG	-1.95637	0.00217411	-2.31426	0.00413999
nrdF	-0.691244	0.0036796	-0.767138	0.115177
nusA	1.26287	5.77691e-07	0.168021	0.0297149
nusB	0.502744	0.0102651	-0.287006	1.17622
nusG	-0.0937614	0.393625	-3.48839	2.69119e-06
obgE	0.956061	0.000168618	0.0807259	0.000554822
omp1	-2.98922	7.23578e-07	-5.06612	3.91762e-08
omp17;omp16	1.06384	0.481363	2.18619	1.17172e-06
oorA	-0.632152	0.0655752	1.37284	0.00101725
oorB	-0.796463	0.000241131	0.688904	2.00272e-05
oorC	-2.64053	1.07225e-05	-3.64933	1.26837e-06
oorD	-2.07878	1.40107e-07	-3.62162	8.53883e-08
panB	0.0232987	0.987749	1.75071	0.00936397
panC	1.57338	0.0215767	1.84206	6.1465e-05
pcm	0.0867038	0.654134	-0.886274	0.020449
pdxA	-1.91205	9.61591e-08	-1.98018	0.00030619
pgk	-0.269698	0.00479837	2.84409	0.00019468
pheS	-1.67441	9.10146e-06	-2.33034	5.69481e-05
pheT	-1.62962	5.7481e-05	-2.7974	1.08874e-05
porA	0.0866361	0.0882895	3.10841	0.00041262
porD	-0.983579	0.0061843	0.461662	0.0701038
prfA	0.790406	0.012434	0.20727	0.0572279
prfB	0.866915	0.00133206	-0.845	0.00171896
prmA	-1.20958	0.00162732	-3.64903	9.37969e-08
pyrB	0.119169	0.239847	0.653022	0.0105981
pyrE	0.673913	0.023367	0.20056	0.0100614
pyrH	1.15863	1.88214e-06	-0.231876	0.859498
queA	1.42635	0.00177364	1.3111	0.0117736
rbfA	1.61039	0.000183277	1.33452	0.0307067
recA	-0.0053277	0.333933	1.42534	0.000209194
recR	2.01349	0.000740691	1.38105	1.34687e-05
rho	-0.922768	0.00263445	-1.25149	0.000836189
ribA	0.990709	9.51717e-07	-0.802185	0.0669498
ribH	0.184557	0.0533208	0.854873	9.33088e-05
rnc	1.41433	0.000106754	0.9215	0.0200977
rnhA	1.50622	0.000630713	0.155199	0.200463
rplA	0.385438	0.375805	0.0578699	0.375253
rplB	1.14141	0.000636973	0.048646	0.0397277
rplC	0.337261	0.147449	-2.93364	2.83776e-06
rplD	1.78851	3.69899e-07	-0.332501	1.19207
rplE	-0.198384	0.594822	1.48558	8.96159e-08
rplF	0.145554	0.146299	2.14384	2.4959e-05
rplI	-1.06849	0.0650435	0.143369	0.200246
rplJ	0.227914	0.00905911	-1.41972	0.219295
rplK	-0.130168	0.965649	-2.03237	0.000463052
rplL	0.621254	9.47132e-05	-0.953658	3.78313e-05
rplM	0.258715	0.375996	-1.41923	0.0107527
rplN	-0.522012	0.749732	-0.194885	0.892304
rplO	-0.541514	0.0348611	0.39546	0.0336109
rplP	-0.65333	0.000147573	-0.510296	0.039828
rplQ	-0.795958	0.0148466	-1.35509	0.000215778
rplR	-0.551067	0.0264883	-0.340285	0.582202
rplS	-2.07889	1.37028e-07	-2.66496	1.88633e-10
rplT	-1.75926	6.02769e-06	-3.41111	2.9305e-10
rplU	-1.49342	2.05367e-06	-3.79436	7.74093e-06
rplV	0.519212	0.00919616	-0.465014	1.26933
rplW	1.35505	3.44479e-06	-0.735659	0.000349476
rplX	-0.16024	0.267442	0.662636	0.0951222
rpmA	-2.06893	0.000202921	-5.22618	1.00444e-08
rpmB	-3.33606	2.80298e-07	-6.79866	2.9927e-07
rpmC	0.605824	0.009281	2.38604	0.00181806
rpmE	-0.942657	0.00343872	-2.2828	0.00721541
rpmF	-2.51766	0.00137362	-5.19091	7.41853e-06
rpmG	-0.175907	0.910731	2.76986	0.000479491
rpmH	-0.629345	0.000823646	-3.28126	7.62767e-06
rpmI	-1.5296	6.63638e-06	-3.32345	1.12418e-07
rpmJ	-0.833095	0.00320185	-2.3798	0.0013869
rpsA	-1.432	0.00836138	-1.27239	0.0277883
rpsB	1.16707	3.95926e-05	-0.957282	0.00926245
rpsC	-0.125179	0.991755	-0.193316	0.818333
rpsD	-0.158511	0.986796	-0.394806	0.461374
rpsE	-0.40731	0.136866	0.858658	0.000353406
rpsF	-0.593814	0.000805331	-2.20276	0.00130036
rpsH	-0.338721	0.032802	1.79564	4.59607e-08
rpsI	0.653603	0.00476507	-1.83906	5.81402e-06
rpsJ	-0.846683	0.00200836	-3.05443	1.15617e-07
rpsL	-0.647016	6.70931e-05	0.400347	0.0693712
rpsM	-1.1033	1.89429e-06	-2.44472	2.66222e-06
rpsN	-0.31825	0.281533	1.89899	0.000153618
rpsO	-1.7067	3.04399e-06	-4.01049	1.33488e-06
rpsP	-2.13703	7.59569e-05	-2.40897	3.44393e-05
rpsQ	-0.67015	0.000547529	-0.387426	0.300645
rpsR	-0.933282	0.0157476	-1.91464	0.248414
rpsS	0.615995	4.14074e-06	-0.024816	0.480895
rpsT	-0.861778	3.48389e-05	0.742836	0.00332226
rpsU	-1.71272	6.50423e-07	-1.83246	1.88911e-05
ruvA	-0.306302	0.0271217	-2.01442	4.1865e-05
ruvB	-0.384745	0.00275491	-0.862705	0.00139584
ruvC	1.21328	0.00143829	0.233224	0.0926234
sdhB	0.452697	0.221627	1.87642	0.000519969
secA	-0.512822	0.0923832	2.04418	0.00117316
secD	0.928923	0.00343367	-2.45571	0.000854566
secE	0.360873	0.323981	-1.77487	0.0493622
secF	0.2004	0.274844	-2.23689	0.00028417
secG	1.73357	0.0031978	-2.24993	4.18755e-05
secY	-1.23957	0.00528305	-1.56938	9.76274e-05
smpB	0.49423	0.0989546	-0.160186	0.302293
speE	-0.392187	0.00488028	0.68045	0.0279812
surE	-1.30796	0.00839154	-0.857551	0.000602757
tdk	2.42015	8.3572e-07	4.03527	4.30492e-05
tgt	2.27649	1.34547e-06	2.35069	0.00922759
thrS	-0.123763	0.774077	-2.06269	0.00019341
thyX	-1.07865	7.1943e-06	-3.32872	0.0207031
tig	-1.31934	1.2429e-06	0.0387239	0.140124
tolB	-1.22347	0.000718103	0.0477178	0.277469
tpiA	0.301984	0.49385	1.44513	4.35867e-05
trmB	1.46246	0.014955	1.03336	0.00752517
trmD	1.72699	0.00513661	0.137109	0.216445
trmE	1.05653	6.73968e-06	0.911392	0.00625793
trmU	0.191492	0.184105	-1.04372	0.000177118
tRNA-Ala-1	1.07762	0.00151077	6.93878	0.000173495
tRNA-Ala-2	1.36344	0.00560881	4.74713	0.00946079
tRNA-Arg-1	0.139959	0.58189	4.10003	0.00332012
tRNA-Arg-2	0.175118	0.339581	2.6871	6.23401e-05
tRNA-Arg-3	0.756176	0.0038752	3.29475	0.000193165
tRNA-Arg-4	-1.20793	0.000827783	0.581684	0.00923467
tRNA-Asn-1	-0.969158	0.00151232	4.65746	0.00287862
tRNA-Asp-1	1.48587	0.00536109	4.32603	0.0169944
tRNA-Cys-1	-1.36884	0.0101277	1.56542	0.0542686
tRNA-Gln-1	0.714065	0.00718535	5.16618	0.000936752
tRNA-Glu-1	1.56004	0.0161026	3.13529	0.0307223
tRNA-Glu-2	-0.180937	0.599043	0.559415	0.0331091
tRNA-Gly-1	0.558692	0.0348377	4.79039	0.0364873
tRNA-Gly-2	-0.326597	0.0183943	1.91149	0.0778652
tRNA-His-1	-0.199137	0.472373	3.90504	2.36474e-05
tRNA-Ile-1	0.446659	0.0271589	2.65294	0.000234129
tRNA-Leu-1	-0.660983	0.00586833	-4.50418	0.000205588
tRNA-Leu-2	-0.750203	0.0136989	0.669837	0.0311556
tRNA-Leu-3	-0.00100518	0.137147	1.87681	5.04835e-05
tRNA-Leu-4	-0.300783	0.0946071	2.43206	0.000594138
tRNA-Lys-1	-1.6509	0.000329393	0.0197902	0.042034
tRNA-Met-1	1.46586	0.000698276	4.40238	0.000967408
tRNA-Met-2	-0.451879	0.115973	-1.65507	0.0308525
tRNA-Met-3	1.39122	0.000651393	4.33222	0.000153999
tRNA-Phe-1	0.0901852	0.469435	2.28174	0.00144048
tRNA-Pro-1	-0.110989	0.306436	3.96082	0.000486117
tRNA-Pro-2	-1.70395	0.000658953	-1.38669	0.00251096
tRNA-Ser-1	-1.67701	0.000314898	-1.35647	0.00488581
tRNA-Ser-2	0.966893	0.00193706	5.25895	0.000292329
tRNA-Ser-3	0.580617	0.121451	4.25223	0.000662407
tRNA-Thr-2	2.36908	0.0023755	5.0595	0.0191327
tRNA-Trp-1	-1.20322	0.0123558	-2.11752	0.0742159
tRNA-Tyr-1	-1.12743	0.0078064	0.186471	0.95857
tRNA-Val-1	-1.12655	0.0012344	0.23397	0.209988
tRNA-Val-2	-1.4152	0.000552566	-1.0125	0.0242573
trpA	-0.152902	0.5708	0.500141	0.242644
trpD	1.72984	0.00447299	1.22679	0.156623
truA	1.40781	2.44287e-05	0.81333	0.0554963
truD	0.766426	0.00213714	0.248823	0.150978
tsf	-0.300959	0.717337	-1.89442	0.0218239
tuf	0.384042	0.0186991	3.61863	1.78433e-05
ubiA	2.01821	5.34199e-06	1.35017	0.00254462
ubiE	1.36652	1.91513e-08	-1.09829	0.000147317
ureC	0.361399	0.0482735	4.48768	4.5332e-12
ureE	0.741362	0.0805754	-0.0318298	0.67745
uvrA	1.69588	1.07023e-05	0.972436	0.000800173
uvrC	0.90587	0.000373359	-0.18842	1.12839
valS	0.204964	0.479118	0.927319	0.000426961
xseA	1.60669	0.00149907	-0.287775	9.73866e-06
yajC	-0.0664334	0.111605	1.297	3.61497e-05
